# Supplementary material for: N′-(4-Hy­droxy­benzyl­idene)thio­phene-2-carbohydrazide
Source: Acta Crystallogr Sect E Struct Rep Online. 2010 Jun 18;66(Pt 7):o1719. doi: 10.1107/S1600536810021483 (PMC3006717; doi:10.1107/S1600536810021483)
Supplement: Supplementary file 2 [file e-66-o1719-Isup2.hkl]

# 
# h,k,l, Fc-squared, Fo-squared, sigma(Fo-squared) and status flag 
# 
data_I
_shelx_title ' b-oh in P2(1)/c' 
_shelx_refln_list_code          4 
_shelx_F_calc_maximum      155.26 
_exptl_crystal_F_000       512.00 
_reflns_d_resolution_high  0.7703 
 
loop_ 
 _symmetry_equiv_pos_as_xyz 
 'x, y, z' 
 '-x, y+1/2, -z+1/2' 
 '-x, -y, -z' 
 'x, -y-1/2, z-1/2' 
 
_cell_length_a     9.5622 
_cell_length_b    12.4037 
_cell_length_c     9.9913 
_cell_angle_alpha  90.000 
_cell_angle_beta  104.403 
_cell_angle_gamma  90.000 
 
_shelx_F_squared_multiplier     1.000 
 
loop_ 
 _refln_index_h 
 _refln_index_k 
 _refln_index_l 
 _refln_F_squared_calc 
 _refln_F_squared_meas 
 _refln_F_squared_sigma 
 _refln_observed_status 
   2   0   0      168.02      157.02      6.62 o 
   3   0   0     3873.20     3567.56     68.66 o 
   4   0   0     1134.25     1141.63     23.85 o 
   5   0   0     1222.94     1195.75     27.11 o 
   6   0   0     1315.60     1340.32     32.69 o 
   7   0   0      146.51      178.38     11.09 o 
   8   0   0       74.43      101.87     11.71 o 
   9   0   0      330.81      390.42     31.96 o 
  10   0   0       60.46       81.32     10.50 o 
  11   0   0       92.36      107.65     13.61 o 
  12   0   0        0.03       -1.68      4.85 o 
   2   1   0      799.19      719.84     11.26 o 
   3   1   0      218.44      199.35      5.06 o 
   4   1   0      584.10      593.72     11.21 o 
   5   1   0       62.73       61.70      4.82 o 
   6   1   0       57.02       49.61      4.49 o 
   7   1   0       35.58       35.83      5.33 o 
   8   1   0       50.11       57.83      6.17 o 
   9   1   0        7.85        9.72      9.21 o 
  10   1   0        8.74        6.36      4.87 o 
  11   1   0        0.00        0.89      6.16 o 
  12   1   0        8.84       17.16      6.64 o 
   0   2   0      461.88      417.53      7.48 o 
   1   2   0        0.95        0.92      0.42 o 
   2   2   0     7086.43     6718.17    114.23 o 
   3   2   0       71.72       87.45      3.82 o 
   4   2   0     1223.18     1251.96     19.33 o 
   5   2   0      138.49      147.38      5.84 o 
   6   2   0        0.05       -0.72      2.91 o 
   7   2   0       42.25       45.57      5.34 o 
   8   2   0       77.04       93.29      7.09 o 
   9   2   0      222.99      253.51      9.91 o 
  10   2   0       10.61        4.01      3.80 o 
  11   2   0        9.97        3.90      4.16 o 
   1   3   0     7045.04     6593.99    118.15 o 
   2   3   0     4887.45     4684.26    199.19 o 
   3   3   0     6129.17     6084.40    182.90 o 
   4   3   0     1528.15     1582.70     24.07 o 
   5   3   0      119.36      129.64      5.18 o 
   6   3   0      973.63     1005.22     20.27 o 
   7   3   0      139.76      149.33      6.83 o 
   8   3   0      102.85      113.08      6.44 o 
   9   3   0       31.96       40.53      8.85 o 
  10   3   0       32.59        5.00      6.21 o 
  11   3   0        0.83        0.26      2.76 o 
   0   4   0      262.29      229.57      9.12 o 
   1   4   0        5.68        5.01      3.13 o 
   2   4   0       71.26       64.94      7.04 o 
   3   4   0       49.20       54.35      1.63 o 
   4   4   0      340.50      392.61      7.03 o 
   5   4   0        0.36        1.46      1.79 o 
   6   4   0       13.03       16.23      3.76 o 
   7   4   0       16.17       10.35      3.67 o 
   8   4   0        0.04        3.23      3.07 o 
   9   4   0       10.22        8.73      3.99 o 
  10   4   0        0.82       -0.14      2.45 o 
  11   4   0        0.44        0.50      3.09 o 
   1   5   0      217.21      205.30      6.33 o 
   2   5   0     1379.14     1488.81     27.09 o 
   3   5   0        0.13       -1.72      3.25 o 
   4   5   0      654.32      672.82     20.91 o 
   5   5   0       84.00       79.25      5.09 o 
   6   5   0       10.12        8.81      3.55 o 
   7   5   0        1.30        0.59      3.33 o 
   8   5   0      132.79      140.97      6.53 o 
   9   5   0       16.57        4.53      4.60 o 
  10   5   0        1.57        3.29      3.10 o 
  11   5   0        0.20        0.10      2.72 o 
   0   6   0      677.73      621.59     19.00 o 
   1   6   0      949.07      859.46     14.96 o 
   2   6   0       37.51       55.01      6.30 o 
   3   6   0      190.00      207.45      9.80 o 
   4   6   0      421.23      415.29     11.78 o 
   5   6   0      558.65      576.95     10.34 o 
   6   6   0       67.41       72.28      6.46 o 
   7   6   0        6.49        5.89      3.16 o 
   8   6   0       44.65       49.65      8.86 o 
   9   6   0       23.63       21.53      7.28 o 
  10   6   0       10.23        0.85      2.45 o 
  11   6   0        3.10       -0.49      9.98 o 
   1   7   0      150.35      163.27      6.74 o 
   2   7   0      246.21      249.71     10.70 o 
   3   7   0       21.85       26.76      8.10 o 
   4   7   0       26.90       23.67      4.37 o 
   5   7   0       51.71       46.56      6.74 o 
   6   7   0       41.44       40.08      8.25 o 
   7   7   0       23.16       19.36      4.74 o 
   8   7   0       32.84       22.36     18.66 o 
   9   7   0        0.12        0.91      2.24 o 
  10   7   0        0.08        7.21      7.31 o 
   0   8   0      175.39      176.80     11.25 o 
   1   8   0       19.92       27.43      5.36 o 
   2   8   0       67.10       67.41      9.87 o 
   3   8   0        0.29        1.19      4.55 o 
   4   8   0      182.74      202.63     13.73 o 
   5   8   0       17.32       15.69      4.90 o 
   6   8   0      188.46      184.71     10.13 o 
   7   8   0       41.35       24.74     10.12 o 
   8   8   0        0.79       -0.92      1.30 o 
   9   8   0        6.65        4.40      7.15 o 
  10   8   0        0.14        2.34      7.28 o 
   1   9   0        2.58        2.00      3.89 o 
   2   9   0      303.07      316.02     17.58 o 
   3   9   0       16.66       15.20      7.93 o 
   4   9   0        4.45        0.68      6.20 o 
   5   9   0        4.02       -0.22      4.25 o 
   6   9   0       10.22       19.78      5.89 o 
   7   9   0       39.46       25.47     14.09 o 
   8   9   0       26.94        5.17      6.00 o 
   9   9   0        1.64        4.02      4.99 o 
   0  10   0      219.54      225.80     15.32 o 
   1  10   0       82.60       95.81      9.40 o 
   2  10   0       11.89       16.01      8.14 o 
   3  10   0        0.12        5.10      6.86 o 
   4  10   0       74.06       62.48      9.55 o 
   5  10   0       45.50       45.21      9.99 o 
   6  10   0        9.00        7.13      5.92 o 
   7  10   0       24.20       13.02     11.60 o 
   8  10   0       10.53        7.31      8.32 o 
   9  10   0        8.87        4.98      5.73 o 
   1  11   0        5.00        3.41      5.19 o 
   2  11   0      193.36      198.31     18.97 o 
   3  11   0       94.84      104.06     17.91 o 
   4  11   0        1.44       -2.49      6.80 o 
   5  11   0        1.95        0.41      3.28 o 
   6  11   0        0.61       -2.98      4.10 o 
   7  11   0        9.15        0.35      5.66 o 
   8  11   0        0.24        0.45      4.79 o 
   0  12   0      154.65      185.15     21.82 o 
   1  12   0      201.22      218.99      6.95 o 
   2  12   0       26.36       25.46      8.51 o 
   3  12   0        2.38        1.55      6.56 o 
   4  12   0       15.59        1.04      6.48 o 
   5  12   0        7.05        5.66      7.03 o 
   6  12   0        2.49        1.05      4.00 o 
   7  12   0        4.12        2.47      5.04 o 
   8  12   0        0.57        1.14      7.40 o 
   1  13   0        1.77        0.97      2.31 o 
   2  13   0        3.14        4.23      8.45 o 
   3  13   0       85.47       82.69     25.79 o 
   4  13   0        6.47        5.69     10.26 o 
   5  13   0        0.00       -3.43      4.54 o 
   6  13   0        2.05       -1.32      4.76 o 
   7  13   0        0.81        2.11      5.09 o 
   0  14   0       44.32       45.19     12.51 o 
   1  14   0        3.61       11.62      6.18 o 
   2  14   0       24.14       11.39     12.58 o 
   3  14   0       41.57       26.06     19.72 o 
   4  14   0        0.09       -7.71     12.26 o 
   5  14   0        8.69        0.44      4.26 o 
   1  15   0        8.65        3.49      3.10 o 
   2  15   0       19.67        9.65     10.94 o 
   3  15   0        0.16       -0.40      6.70 o 
   4  15   0        1.81        8.66     11.38 o 
   0  16   0        2.32       -0.18      7.22 o 
   1  16   0        1.26        1.38     12.26 o 
 -12   1   1       28.33       37.97      9.22 o 
 -11   1   1       10.72       11.39      4.47 o 
 -10   1   1       17.38       19.44      4.50 o 
  -9   1   1        0.57        2.68      4.72 o 
  -8   1   1       96.49      116.40      6.40 o 
  -7   1   1      125.42      127.43      5.74 o 
  -6   1   1       39.58       46.23      3.76 o 
  -5   1   1       15.55       13.13      2.56 o 
  -4   1   1      141.48      127.85      3.75 o 
  -3   1   1     3024.10     2744.80     32.00 o 
  -2   1   1       51.03       37.81      2.36 o 
  -1   1   1      190.28      162.22      3.21 o 
   1   1   1    10300.42    10596.05    152.29 o 
   2   1   1     1783.69     1631.17     22.30 o 
   3   1   1      348.10      313.81      6.37 o 
   4   1   1       51.31       48.71      4.24 o 
   5   1   1       75.52       93.09      5.64 o 
   6   1   1      320.84      318.96      9.45 o 
   7   1   1      112.92      123.53      7.64 o 
   8   1   1        5.69        1.80      3.70 o 
   9   1   1       34.66       44.97     13.72 o 
  10   1   1       60.76       66.88     10.00 o 
  11   1   1        2.29        5.99      7.30 o 
 -12   2   1        0.21        7.06      6.13 o 
 -11   2   1       41.94       45.02     12.90 o 
 -10   2   1        9.59        9.58      3.63 o 
  -9   2   1      108.06      144.30      8.98 o 
  -8   2   1       69.27       71.50      5.72 o 
  -7   2   1      148.75      142.84      6.55 o 
  -6   2   1       34.57       32.64      3.97 o 
  -5   2   1      167.82      156.19      4.57 o 
  -4   2   1      258.13      216.07      4.29 o 
  -3   2   1      495.62      436.85      6.30 o 
  -2   2   1    24104.71    25464.75    506.69 o 
  -1   2   1     2627.02     2410.18     26.24 o 
   0   2   1     1347.69     1144.39     10.32 o 
   1   2   1      625.10      585.89     18.99 o 
   2   2   1     1423.57     1291.33     23.23 o 
   3   2   1      127.16      127.15      4.35 o 
   4   2   1       72.46       73.76      4.50 o 
   5   2   1     1475.26     1590.32     25.75 o 
   6   2   1        2.74        6.01      3.44 o 
   7   2   1       91.30       95.74      8.05 o 
   8   2   1      161.55      183.26      8.65 o 
   9   2   1       69.66       65.39     20.12 o 
  10   2   1        3.40        4.06      7.02 o 
  11   2   1        2.95        4.45      4.54 o 
 -12   3   1        0.05        6.41      4.56 o 
 -11   3   1        0.24        0.03      2.58 o 
 -10   3   1       95.76      108.16     16.20 o 
  -9   3   1        1.42        1.47      2.41 o 
  -8   3   1      236.42      235.50      9.00 o 
  -7   3   1       89.96       95.12      6.21 o 
  -6   3   1      227.53      236.35      6.65 o 
  -5   3   1       47.96       52.33      2.97 o 
  -4   3   1       95.44      121.75      3.83 o 
  -3   3   1     1887.73     1901.83     33.85 o 
  -2   3   1      907.15      824.19      9.60 o 
  -1   3   1      248.56      233.68      6.69 o 
   0   3   1      179.37      138.77      4.37 o 
   1   3   1        0.07        0.35      1.05 o 
   2   3   1      680.61      647.19     14.48 o 
   3   3   1      123.93      122.53      6.50 o 
   4   3   1      251.40      268.02      6.83 o 
   5   3   1        6.21        2.28      3.06 o 
   6   3   1       86.79      104.05      8.13 o 
   7   3   1       11.29       12.25      5.45 o 
   8   3   1        4.21        4.20      4.55 o 
   9   3   1        0.66       -0.66      4.18 o 
  10   3   1        3.53        1.81      3.31 o 
  11   3   1        0.01        0.15      3.23 o 
 -11   4   1        3.80       -1.78      3.36 o 
 -10   4   1        4.01        1.14      3.34 o 
  -9   4   1       21.69       20.21      6.49 o 
  -8   4   1        0.00        1.53      3.27 o 
  -7   4   1       49.44       56.13      4.88 o 
  -6   4   1       13.68        8.57      3.37 o 
  -5   4   1       32.38       37.51      4.04 o 
  -4   4   1     3766.48     4055.63     92.51 o 
  -3   4   1      263.40      216.48      5.78 o 
  -2   4   1        1.68        1.09      1.53 o 
  -1   4   1     1020.18      843.20     13.02 o 
   0   4   1     1931.37     1691.72     20.57 o 
   1   4   1      275.30      254.37      8.06 o 
   2   4   1      348.04      324.39      9.74 o 
   3   4   1        6.59       12.88      3.26 o 
   4   4   1      133.87      123.76      6.52 o 
   5   4   1      433.11      440.42     14.83 o 
   6   4   1      882.97      979.55     29.96 o 
   7   4   1      592.15      604.61     23.95 o 
   8   4   1        0.14       -0.27      3.23 o 
   9   4   1      175.29      206.31      9.22 o 
  10   4   1        8.46       -0.03      3.64 o 
  11   4   1        4.15        1.18      3.57 o 
 -11   5   1        0.51        0.70      2.75 o 
 -10   5   1        2.77        2.30      2.90 o 
  -9   5   1        0.00       -0.40      2.24 o 
  -8   5   1      224.06      234.67      7.59 o 
  -7   5   1      109.43      126.43      5.76 o 
  -6   5   1       69.73       73.18      3.95 o 
  -5   5   1      184.32      214.04      7.55 o 
  -4   5   1      689.66      637.00     10.49 o 
  -3   5   1      480.67      400.86      7.07 o 
  -2   5   1      120.09      124.97      2.84 o 
  -1   5   1        3.81        3.34      2.52 o 
   0   5   1        0.09        0.08      1.09 o 
   1   5   1      198.98      158.61      2.61 o 
   2   5   1     2790.80     2864.93     49.98 o 
   3   5   1       27.70       31.98      4.13 o 
   4   5   1       91.50       93.10      4.15 o 
   5   5   1      412.49      437.67      9.56 o 
   6   5   1        2.90        5.30      2.83 o 
   7   5   1       16.26       21.44      4.97 o 
   8   5   1       32.71       14.64     12.11 o 
   9   5   1        0.22       -0.78      7.18 o 
  10   5   1        3.75        4.47      5.24 o 
  11   5   1        3.00       -0.79      3.10 o 
 -11   6   1        5.14        1.39      4.42 o 
 -10   6   1        0.62        1.39      2.60 o 
  -9   6   1       60.22       58.69     10.40 o 
  -8   6   1       61.65       69.41      5.97 o 
  -7   6   1       63.38       69.92      4.73 o 
  -6   6   1      207.72      236.47      7.26 o 
  -5   6   1      194.25      205.16      5.92 o 
  -4   6   1       10.24       11.99      3.17 o 
  -3   6   1      648.14      665.46     10.87 o 
  -2   6   1      704.68      754.94     11.53 o 
  -1   6   1      284.85      279.50      7.59 o 
   0   6   1      503.71      516.15     12.58 o 
   1   6   1       97.00      117.21      2.59 o 
   2   6   1      864.52      930.91     21.52 o 
   3   6   1      355.87      384.18     14.51 o 
   4   6   1       29.29       29.25      4.37 o 
   5   6   1       58.43       46.95      3.30 o 
   6   6   1        0.02        1.07      2.31 o 
   7   6   1       14.11       12.52      2.52 o 
   8   6   1        1.14       -0.52      3.42 o 
   9   6   1        3.41        1.42      3.26 o 
  10   6   1        0.01       -0.07      1.97 o 
 -11   7   1        0.05        4.99      7.80 o 
 -10   7   1        0.25       -2.86      2.86 o 
  -9   7   1        5.43        2.61      2.31 o 
  -8   7   1        0.05       -1.23      2.70 o 
  -7   7   1       17.77       24.04      4.62 o 
  -6   7   1      175.95      179.66      5.34 o 
  -5   7   1       14.43       11.60      4.22 o 
  -4   7   1        0.41        5.53      5.32 o 
  -3   7   1      228.88      225.33      5.18 o 
  -2   7   1      235.23      214.96      4.06 o 
  -1   7   1       90.92       81.74      5.92 o 
   0   7   1      231.29      242.07      7.79 o 
   1   7   1       53.36       52.27      2.24 o 
   2   7   1       21.57       31.47      6.10 o 
   3   7   1      875.73      905.65     23.29 o 
   4   7   1        6.44        4.66      3.53 o 
   5   7   1       29.30       20.03      5.00 o 
   6   7   1      318.71      313.39      6.44 o 
   7   7   1       67.58       51.72     11.92 o 
   8   7   1       57.94       17.91     18.80 o 
   9   7   1        0.15       -1.73      2.57 o 
  10   7   1        0.15        2.57      6.87 o 
 -10   8   1       11.27       11.28      9.37 o 
  -9   8   1        2.93        2.54      5.06 o 
  -8   8   1        3.55        5.66      3.15 o 
  -7   8   1       10.39        8.76      4.47 o 
  -6   8   1      231.20      221.29      9.37 o 
  -5   8   1      397.03      466.05     15.91 o 
  -4   8   1       84.01       90.32      9.90 o 
  -3   8   1      105.16      122.61      6.99 o 
  -2   8   1        0.46        1.03      1.63 o 
  -1   8   1       71.10       67.97      6.31 o 
   0   8   1       18.76       14.40      2.43 o 
   1   8   1      348.96      354.58      6.71 o 
   2   8   1        0.08        2.21      4.98 o 
   3   8   1       76.84       79.50     11.19 o 
   4   8   1       71.54       69.39      6.64 o 
   5   8   1        1.26        1.51      3.50 o 
   6   8   1       97.78      123.25      7.95 o 
   7   8   1        3.18        2.53      4.49 o 
   8   8   1       36.33       41.11     18.78 o 
   9   8   1        0.01       -0.46      5.19 o 
  10   8   1        1.13       -2.55      7.09 o 
 -10   9   1        8.73        2.88      5.24 o 
  -9   9   1        1.74       -0.82      5.01 o 
  -8   9   1       19.13        7.16      7.06 o 
  -7   9   1        3.52        4.51      4.37 o 
  -6   9   1       73.60       75.68      7.91 o 
  -5   9   1      123.70      132.23      8.66 o 
  -4   9   1      124.96      142.72     14.81 o 
  -3   9   1      561.77      592.91     13.83 o 
  -2   9   1        4.87        3.95      1.76 o 
  -1   9   1       46.35       50.20      9.48 o 
   0   9   1      277.41      260.02      6.66 o 
   1   9   1       55.04       65.78      3.07 o 
   2   9   1       86.28      103.11     10.87 o 
   3   9   1      206.36      208.94     15.74 o 
   4   9   1       40.07       38.54     10.02 o 
   5   9   1       12.46        5.46      4.41 o 
   6   9   1        2.98        4.54      4.13 o 
   7   9   1        0.01        3.53      5.47 o 
   8   9   1        0.35        3.47      5.39 o 
   9   9   1       17.79        5.32      6.64 o 
  -9  10   1        3.25        2.85      6.11 o 
  -8  10   1        5.69        2.05      4.44 o 
  -7  10   1        6.77        4.46      5.20 o 
  -6  10   1       15.93       10.58      5.90 o 
  -5  10   1       35.94       40.41      6.17 o 
  -4  10   1       35.21       29.04      9.60 o 
  -3  10   1       17.11       23.27      9.93 o 
  -2  10   1       75.02       79.71      5.09 o 
  -1  10   1      247.54      260.30     11.39 o 
   0  10   1        5.23        2.50      3.21 o 
   1  10   1       67.11       71.39      3.55 o 
   2  10   1       13.18        9.74     11.03 o 
   3  10   1       15.84       15.25      9.11 o 
   4  10   1      370.15      364.41     20.71 o 
   5  10   1        2.81        3.49      4.18 o 
   6  10   1        5.40        0.78      3.78 o 
   7  10   1        0.02       -0.62      4.43 o 
   8  10   1        0.47       -2.99      4.97 o 
   9  10   1       16.63        0.58      4.90 o 
  -8  11   1        3.69        0.07      4.60 o 
  -7  11   1        2.78       -0.63      3.96 o 
  -6  11   1       48.04       38.18     14.03 o 
  -5  11   1       19.69       10.61      7.85 o 
  -4  11   1       20.03       13.72      7.37 o 
  -3  11   1      146.84      159.53     12.27 o 
  -2  11   1      111.95      113.73      3.88 o 
  -1  11   1      270.18      302.20     12.42 o 
   0  11   1      203.91      220.37      6.45 o 
   1  11   1       81.35       84.20      3.07 o 
   2  11   1        8.13       16.58      7.38 o 
   3  11   1       20.67       27.25      8.35 o 
   4  11   1       20.14        6.47      6.96 o 
   5  11   1        0.01        0.59      4.64 o 
   6  11   1        2.64       -1.55      4.34 o 
   7  11   1        0.76        0.27      4.04 o 
   8  11   1        0.00       -0.44      4.68 o 
  -8  12   1        1.78        1.43      4.82 o 
  -7  12   1        3.17        0.16      3.98 o 
  -6  12   1       19.96        0.42      3.87 o 
  -5  12   1       28.62        3.15      6.36 o 
  -4  12   1       11.10        8.97      8.81 o 
  -3  12   1        2.26        6.70     10.02 o 
  -2  12   1      108.65      108.52      4.27 o 
  -1  12   1       46.38       50.85      4.33 o 
   0  12   1      249.97      280.05      8.12 o 
   1  12   1       32.98       31.39      2.03 o 
   2  12   1      148.04      143.99     12.72 o 
   3  12   1       23.88       10.02      7.62 o 
   4  12   1        6.26        5.27      7.33 o 
   5  12   1       35.45        2.48      6.56 o 
   6  12   1        5.85        3.08      6.83 o 
   7  12   1        1.20        2.42      6.00 o 
  -7  13   1        1.00       -3.52      5.82 o 
  -6  13   1        0.60        3.94      6.75 o 
  -5  13   1        0.07        1.76      8.60 o 
  -4  13   1       24.57        4.06      7.76 o 
  -3  13   1       12.62        5.74      7.21 o 
  -2  13   1       47.09       52.24      8.39 o 
  -1  13   1       61.53       68.56      4.99 o 
   0  13   1      126.80      122.06     16.09 o 
   1  13   1       23.58       20.74      6.87 o 
   2  13   1        0.01       -0.21      5.32 o 
   3  13   1        7.38       -0.20      6.09 o 
   4  13   1        0.37       -1.89      7.87 o 
   5  13   1       19.72        3.75      5.44 o 
   6  13   1        0.69        0.48      4.31 o 
  -6  14   1        3.14       -0.84      4.13 o 
  -5  14   1        3.96       -0.04      4.41 o 
  -4  14   1        1.10        0.85      4.00 o 
  -3  14   1        1.75       -2.46      3.44 o 
  -2  14   1       57.23       61.83     13.92 o 
  -1  14   1       15.18       11.57      4.35 o 
   0  14   1       49.91       44.80     12.34 o 
   1  14   1       22.28       13.43     13.27 o 
   2  14   1       22.82       12.34      9.29 o 
   3  14   1       11.90        4.36      7.82 o 
   4  14   1        0.88       -1.09      6.51 o 
   5  14   1        0.31        2.21      5.39 o 
  -4  15   1       13.38       17.58      6.35 o 
  -3  15   1        4.82        5.78      7.48 o 
  -2  15   1       24.57       27.66      8.18 o 
  -1  15   1       17.63       18.21      6.87 o 
   0  15   1        3.02        8.09      6.24 o 
   1  15   1        0.86        1.60      6.71 o 
   2  15   1       13.64        8.84     10.13 o 
   3  15   1        9.75        0.50      7.98 o 
   0  16   1        0.95        0.66      6.23 o 
 -12   0   2        0.16       -2.58      5.01 o 
 -11   0   2      260.02      345.84     22.42 o 
 -10   0   2        1.95        3.27      4.50 o 
  -9   0   2       11.66       17.63      6.81 o 
  -8   0   2      100.98       93.92      7.37 o 
  -7   0   2       46.27       41.92      6.11 o 
  -6   0   2      307.48      296.92      8.54 o 
  -5   0   2     1191.52     1106.53     19.86 o 
  -4   0   2      426.77      391.01      7.63 o 
  -3   0   2       90.80      117.23      3.85 o 
  -2   0   2     2687.60     2411.66     54.68 o 
  -1   0   2      285.77      239.49      2.77 o 
   0   0   2     3449.56     3666.15     82.18 o 
   1   0   2      593.22      536.53     10.74 o 
   2   0   2     6519.77     6110.49    125.85 o 
   3   0   2     4225.57     4045.24     80.54 o 
   4   0   2      590.65      563.02     16.54 o 
   5   0   2      549.97      569.10     16.84 o 
   6   0   2        4.41       -1.41      4.39 o 
   7   0   2       57.80       61.04      9.18 o 
   8   0   2       27.67       41.30     15.36 o 
   9   0   2        0.26        3.55      6.00 o 
  10   0   2        3.37       -2.04     12.47 o 
  11   0   2        3.55       -0.71      6.73 o 
 -12   1   2       19.58       15.70      6.39 o 
 -11   1   2        0.52        4.74      3.75 o 
 -10   1   2       11.80       10.84      3.72 o 
  -9   1   2        5.00        8.57      4.97 o 
  -8   1   2        1.75        4.75      3.13 o 
  -7   1   2        2.53        2.26      2.27 o 
  -6   1   2      123.77      142.79      5.00 o 
  -5   1   2        1.39        2.33      1.78 o 
  -4   1   2        5.07        9.02      1.59 o 
  -3   1   2     1673.86     1620.95     18.17 o 
  -2   1   2     1731.62     1411.29     43.72 o 
  -1   1   2    11099.93    11837.12    128.50 o 
   0   1   2      180.60      155.48      3.59 o 
   1   1   2     2798.40     2376.26     29.97 o 
   2   1   2      140.84      152.56      5.98 o 
   3   1   2        9.82        9.61      2.35 o 
   4   1   2      157.82      184.26      5.65 o 
   5   1   2        4.35        2.68      2.87 o 
   6   1   2       75.67       91.84      6.75 o 
   7   1   2       79.62       85.82      6.99 o 
   8   1   2       15.05       18.82      9.31 o 
   9   1   2        5.37        0.57      3.66 o 
  10   1   2        4.47        0.23      4.55 o 
  11   1   2        2.86       -0.26      6.19 o 
 -12   2   2        0.31        1.08      3.85 o 
 -11   2   2        4.80        1.84      3.01 o 
 -10   2   2        0.03       -2.99      3.70 o 
  -9   2   2       47.74       52.43      4.36 o 
  -8   2   2       25.80       26.04      3.97 o 
  -7   2   2        0.53        1.93      2.58 o 
  -6   2   2      165.18      182.99      5.67 o 
  -5   2   2       94.78       79.22      3.83 o 
  -4   2   2       22.18       27.33      2.02 o 
  -3   2   2        0.33        0.90      1.05 o 
  -2   2   2    16201.04    15000.17    927.89 o 
  -1   2   2      456.54      411.57      5.41 o 
   0   2   2       16.67       26.52      1.75 o 
   1   2   2      100.49      112.70      6.86 o 
   2   2   2      178.54      156.40      4.20 o 
   3   2   2        5.22        3.40      2.07 o 
   4   2   2     1626.77     1654.87     26.88 o 
   5   2   2        6.18        8.02      3.36 o 
   6   2   2        3.16        3.17      3.38 o 
   7   2   2      223.26      237.30      9.74 o 
   8   2   2       41.18       49.97     14.23 o 
   9   2   2       13.26        5.10      4.51 o 
  10   2   2       25.85        8.35     11.27 o 
 -12   3   2        8.06        3.38      5.76 o 
 -11   3   2       11.79        4.29      3.60 o 
 -10   3   2       24.49       19.41      3.69 o 
  -9   3   2       24.51       24.92      3.61 o 
  -8   3   2      219.31      243.44      6.72 o 
  -7   3   2      304.31      316.88      7.66 o 
  -6   3   2       32.20       34.20      3.05 o 
  -5   3   2      173.94      172.49      5.75 o 
  -4   3   2       16.18       19.82      2.15 o 
  -3   3   2     2293.31     2297.27     27.11 o 
  -2   3   2     2196.29     2063.10     27.97 o 
  -1   3   2      140.26       94.21      2.80 o 
   0   3   2      496.54      437.66      5.75 o 
   1   3   2      715.27      655.48     12.06 o 
   2   3   2      748.14      699.35     13.21 o 
   3   3   2      364.72      329.77      9.52 o 
   4   3   2        7.31        4.45      2.49 o 
   5   3   2       23.25       15.73      3.62 o 
   6   3   2       41.78       47.11      6.13 o 
   7   3   2      341.43      397.22     13.63 o 
   8   3   2       50.58       43.13     12.05 o 
   9   3   2        0.40       -0.97      4.13 o 
  10   3   2       29.88       -0.63      4.25 o 
  11   3   2        4.79        2.99      4.57 o 
 -11   4   2       10.25        0.88      2.94 o 
 -10   4   2        1.76        1.54      2.65 o 
  -9   4   2        0.93        0.62      2.63 o 
  -8   4   2       68.99       61.99      8.66 o 
  -7   4   2       66.30       65.81      6.55 o 
  -6   4   2       19.06       15.15      3.03 o 
  -5   4   2      178.30      188.41      9.18 o 
  -4   4   2      867.11      745.01     11.64 o 
  -3   4   2      150.82      148.60      3.62 o 
  -2   4   2       31.84       41.20      3.15 o 
  -1   4   2     1288.00     1284.14     15.54 o 
   0   4   2        4.67        5.28      1.54 o 
   1   4   2      604.09      619.61      9.58 o 
   2   4   2        3.03        1.01      0.99 o 
   3   4   2      870.06      872.49     18.00 o 
   4   4   2       58.59       63.08      7.10 o 
   5   4   2       87.16       87.05      7.82 o 
   6   4   2      140.83      169.76     11.38 o 
   7   4   2      223.21      229.43     12.61 o 
   8   4   2        1.73        3.89      5.56 o 
   9   4   2        2.47        0.22      5.82 o 
  10   4   2        3.94       -0.17      3.25 o 
  11   4   2        0.42        1.60      3.73 o 
 -11   5   2        7.32        2.38      3.34 o 
 -10   5   2       12.21        8.71      3.51 o 
  -9   5   2        4.28        1.64      2.65 o 
  -8   5   2       39.43       46.05      5.36 o 
  -7   5   2        0.09       -2.09      2.57 o 
  -6   5   2       27.51       31.43      4.53 o 
  -5   5   2      852.77      853.37     14.94 o 
  -4   5   2      479.83      434.27      6.44 o 
  -3   5   2      577.75      558.49     15.44 o 
  -2   5   2       94.85       84.25      2.19 o 
  -1   5   2      121.92      107.71      3.33 o 
   0   5   2       24.81       35.13      2.38 o 
   1   5   2      575.35      562.23     13.14 o 
   2   5   2      474.22      465.29      7.10 o 
   3   5   2       13.87       15.58      3.82 o 
   4   5   2      325.91      305.58     12.97 o 
   5   5   2        3.01        4.85      4.69 o 
   6   5   2      286.69      335.76     14.76 o 
   7   5   2        0.02        8.45      6.10 o 
   8   5   2        2.76        1.45      4.96 o 
   9   5   2        0.32        0.40      2.60 o 
  10   5   2        0.81        0.40      3.73 o 
 -11   6   2       11.73        6.37      5.12 o 
 -10   6   2       16.97       14.56      7.81 o 
  -9   6   2       68.37       71.45      9.96 o 
  -8   6   2        2.89        4.34      2.54 o 
  -7   6   2       59.50       72.34      4.25 o 
  -6   6   2      669.87      681.48     14.71 o 
  -5   6   2     1310.48     1368.57     19.77 o 
  -4   6   2      320.65      323.86      7.59 o 
  -3   6   2       37.30       40.82      2.72 o 
  -2   6   2      678.88      663.00      8.76 o 
  -1   6   2     1410.06     1325.59     18.49 o 
   0   6   2     1041.07      967.94     13.13 o 
   1   6   2     1209.25     1239.87     26.12 o 
   2   6   2       76.50       56.00      7.59 o 
   3   6   2      118.06      114.12      6.41 o 
   4   6   2      968.86      980.13     16.96 o 
   5   6   2       36.31       22.27      6.26 o 
   6   6   2       19.41       17.68      2.68 o 
   7   6   2      109.48      122.61      5.38 o 
   8   6   2       27.61       21.09      5.07 o 
   9   6   2       11.57        1.69      2.59 o 
  10   6   2        1.87        1.24      6.27 o 
 -11   7   2        0.52       -2.87      6.08 o 
 -10   7   2        1.81        0.68      2.15 o 
  -9   7   2        0.69       -0.01      1.77 o 
  -8   7   2      109.18       98.00     16.19 o 
  -7   7   2        1.43       -1.65      2.42 o 
  -6   7   2       44.96       41.75      8.71 o 
  -5   7   2      143.31      168.95      7.79 o 
  -4   7   2        0.22        0.42      4.49 o 
  -3   7   2      153.88      163.26      7.44 o 
  -2   7   2        0.54        1.32      1.16 o 
  -1   7   2       83.90      106.25      5.88 o 
   0   7   2      518.22      492.87      8.29 o 
   1   7   2      427.56      408.48      7.60 o 
   2   7   2      170.48      190.19     11.13 o 
   3   7   2       54.89       56.04     12.77 o 
   4   7   2       45.37       53.28      6.39 o 
   5   7   2        8.57        2.46      3.97 o 
   6   7   2       24.94       20.56      1.44 o 
   7   7   2       39.87       42.39      4.41 o 
   8   7   2       17.31       10.73      4.59 o 
   9   7   2       23.16        8.76     10.81 o 
  10   7   2        0.15       -1.03      6.30 o 
 -10   8   2        0.53        2.45      4.29 o 
  -9   8   2        3.76        4.02      2.60 o 
  -8   8   2       32.21       21.91     10.82 o 
  -7   8   2       88.19      101.93      7.20 o 
  -6   8   2        9.62        8.56      4.53 o 
  -5   8   2        2.66        3.64      3.50 o 
  -4   8   2        0.01        0.55      1.46 o 
  -3   8   2      389.39      389.10      9.63 o 
  -2   8   2       99.68      109.96      3.30 o 
  -1   8   2      117.60      120.78      5.70 o 
   0   8   2       25.36       25.04      2.39 o 
   1   8   2        0.33        0.98      1.83 o 
   2   8   2       42.51       44.47      9.24 o 
   3   8   2       69.02       70.78     11.76 o 
   4   8   2       29.94       39.25      7.96 o 
   5   8   2       56.95       75.63      6.89 o 
   6   8   2       10.37       19.24      5.33 o 
   7   8   2       58.62       88.49      8.90 o 
   8   8   2       15.39        6.60      7.28 o 
   9   8   2       17.97       11.49     11.57 o 
 -10   9   2        0.55        0.42      4.30 o 
  -9   9   2        5.13       -0.46      3.49 o 
  -8   9   2      107.48      142.09      9.38 o 
  -7   9   2       70.80       86.84      7.32 o 
  -6   9   2      328.55      332.75     11.05 o 
  -5   9   2      111.81      115.39      7.20 o 
  -4   9   2      527.23      522.73     11.57 o 
  -3   9   2      608.84      600.59     11.86 o 
  -2   9   2      162.32      185.69      4.50 o 
  -1   9   2      203.37      196.07      7.48 o 
   0   9   2        4.27        2.06      1.81 o 
   1   9   2      523.91      538.97      8.78 o 
   2   9   2      423.42      467.53     28.40 o 
   3   9   2       36.72       39.34      9.22 o 
   4   9   2       14.33       11.81      5.67 o 
   5   9   2      269.49      279.16     13.75 o 
   6   9   2       23.25       25.84      6.00 o 
   7   9   2        0.07       -0.46      4.46 o 
   8   9   2        4.02        0.06      3.94 o 
   9   9   2       21.21        5.99      8.10 o 
  -9  10   2        3.88        2.01      4.22 o 
  -8  10   2        0.40        2.36      4.13 o 
  -7  10   2        1.49        2.70      3.85 o 
  -6  10   2       27.73       11.29      7.15 o 
  -5  10   2       11.11        7.82      6.16 o 
  -4  10   2        2.92        0.63      1.79 o 
  -3  10   2       13.50       14.18      3.32 o 
  -2  10   2      512.99      559.06      9.97 o 
  -1  10   2      164.60      153.31      6.07 o 
   0  10   2       84.44       88.03      3.90 o 
   1  10   2        4.77        6.66      1.86 o 
   2  10   2        0.00       -3.58      6.88 o 
   3  10   2       23.02       20.98      7.76 o 
   4  10   2      178.68      185.66      9.17 o 
   5  10   2        6.46        5.35      5.19 o 
   6  10   2        4.15        2.18      4.61 o 
   7  10   2        0.01       -2.14      5.16 o 
   8  10   2        0.07       -0.47      4.71 o 
  -9  11   2        0.17       -1.08      4.47 o 
  -8  11   2        2.31        0.96      3.22 o 
  -7  11   2        0.01        1.43      3.18 o 
  -6  11   2        2.35        4.59      3.94 o 
  -5  11   2       36.52       34.11      8.87 o 
  -4  11   2       38.85       37.04      5.12 o 
  -3  11   2       29.87       29.40      2.39 o 
  -2  11   2      262.38      264.32      6.20 o 
  -1  11   2        0.12        4.76      2.66 o 
   0  11   2        5.60        5.33      2.55 o 
   1  11   2       84.47       86.44     10.00 o 
   2  11   2       12.00       17.15      7.39 o 
   3  11   2       11.78        7.30      6.91 o 
   4  11   2        0.15        2.59      4.40 o 
   5  11   2       11.20        6.75      5.01 o 
   6  11   2        0.25        2.43      4.78 o 
   7  11   2       10.02        9.53     10.00 o 
   8  11   2        3.08       -1.71      5.88 o 
  -8  12   2        0.37       -3.71      4.89 o 
  -7  12   2        0.08       -3.11      4.59 o 
  -6  12   2        3.49        1.71      4.44 o 
  -5  12   2       32.59       28.85     15.80 o 
  -4  12   2      109.72      138.86      8.67 o 
  -3  12   2        1.16        0.50      1.64 o 
  -2  12   2       16.72       15.80      2.04 o 
  -1  12   2       94.50      115.46      5.11 o 
   0  12   2      266.05      277.22     11.96 o 
   1  12   2       28.48       30.31      9.44 o 
   2  12   2      106.74      101.66     14.25 o 
   3  12   2        5.81        2.14      7.21 o 
   4  12   2       28.60        4.98      8.32 o 
   5  12   2       22.39       21.25      6.33 o 
   6  12   2        0.12       -7.17      7.17 o 
   7  12   2        0.07       -0.35      4.06 o 
  -7  13   2       12.19        2.09      4.64 o 
  -6  13   2        9.78        5.88      5.20 o 
  -5  13   2        4.26        3.69      4.82 o 
  -4  13   2       15.09       13.31      6.45 o 
  -3  13   2        5.23        3.16      4.39 o 
  -2  13   2       67.33       70.24      8.06 o 
  -1  13   2        1.61        3.39      2.30 o 
   0  13   2        0.07        1.30      1.43 o 
   1  13   2       51.21       -0.04      7.16 o 
   2  13   2        0.01        3.24      7.15 o 
   3  13   2        3.45       -2.57      6.37 o 
   4  13   2        5.11        8.67     10.35 o 
   5  13   2        5.85        7.03      6.68 o 
   6  13   2        4.44        1.55      5.14 o 
  -6  14   2        2.48       -0.99      4.55 o 
  -5  14   2       10.32        8.03      6.41 o 
  -4  14   2        2.35        1.12      5.04 o 
  -3  14   2       19.31       13.83      6.41 o 
  -2  14   2        0.00        1.93      3.84 o 
  -1  14   2        0.23        2.05      2.17 o 
   0  14   2        0.24        5.18      7.82 o 
   1  14   2        1.56       -0.71      9.10 o 
   2  14   2        1.76       -0.99      8.11 o 
   3  14   2        0.64        4.24      8.84 o 
   4  14   2        0.26       -0.61      6.42 o 
   5  14   2        5.98        4.53      7.20 o 
  -4  15   2       43.16       55.79      9.26 o 
  -3  15   2        0.51       -0.81      3.67 o 
  -2  15   2        0.20       -0.97      8.55 o 
  -1  15   2        2.01       -1.20      7.02 o 
   0  15   2        3.10        8.07      6.12 o 
   1  15   2        1.88       -0.39      6.23 o 
   2  15   2        8.20        0.31      6.17 o 
   3  15   2        1.55       -0.53      7.73 o 
 -12   1   3        0.29       -0.52      3.64 o 
 -11   1   3        5.01        1.54      4.22 o 
 -10   1   3       74.77       88.74      5.15 o 
  -9   1   3       82.61       96.55      6.05 o 
  -8   1   3       26.83       28.83      3.92 o 
  -7   1   3       23.71       22.97      3.06 o 
  -6   1   3       70.85       80.64      3.84 o 
  -5   1   3      224.99      223.26      4.52 o 
  -4   1   3     1480.84     1324.94     15.54 o 
  -3   1   3        1.88        0.13      0.71 o 
  -2   1   3      958.09      807.72      6.79 o 
  -1   1   3     2107.33     2075.18     39.92 o 
   0   1   3      945.86      786.34     10.50 o 
   1   1   3      462.13      395.30      6.03 o 
   2   1   3       65.18       57.64      2.83 o 
   3   1   3      666.63      745.29     12.52 o 
   4   1   3      320.63      322.87      8.08 o 
   5   1   3      549.39      602.15     13.60 o 
   6   1   3      193.28      232.05      8.86 o 
   7   1   3       21.32       26.49      9.75 o 
   8   1   3        7.21       10.56      5.27 o 
   9   1   3        1.39        3.07      5.09 o 
  10   1   3        0.09       -1.27      5.85 o 
 -12   2   3        5.12        0.63      3.12 o 
 -11   2   3       21.24       25.92     10.80 o 
 -10   2   3       36.85       37.67      7.89 o 
  -9   2   3      142.53      149.04      6.28 o 
  -8   2   3        0.79        2.54      2.74 o 
  -7   2   3        2.26        2.89      2.15 o 
  -6   2   3      772.74      792.72     11.97 o 
  -5   2   3      273.03      233.62      4.54 o 
  -4   2   3        7.05        9.16      2.32 o 
  -3   2   3      388.97      408.69      6.71 o 
  -2   2   3      261.62      285.24      5.24 o 
  -1   2   3      232.66      217.87      2.89 o 
   0   2   3     5761.26     5446.31     77.24 o 
   1   2   3      208.07      188.36      5.29 o 
   2   2   3      807.86      754.23     11.14 o 
   3   2   3      747.42      775.98     14.49 o 
   4   2   3      631.25      672.50     13.23 o 
   5   2   3       13.71       16.88      4.86 o 
   6   2   3       37.05       35.74      5.96 o 
   7   2   3        0.53        0.26      5.34 o 
   8   2   3       81.44      102.63      8.70 o 
   9   2   3       50.30       49.19     30.82 o 
  10   2   3       26.59       10.43     11.21 o 
 -12   3   3        0.12       -0.94      4.06 o 
 -11   3   3        2.48        5.82      4.72 o 
 -10   3   3        0.29       -0.24      2.06 o 
  -9   3   3        0.23       -0.75      1.96 o 
  -8   3   3        2.74       -0.48      2.63 o 
  -7   3   3       92.43       88.36      4.54 o 
  -6   3   3        1.77        3.60      3.63 o 
  -5   3   3      793.90      806.84     11.04 o 
  -4   3   3      651.71      604.95      9.31 o 
  -3   3   3     1066.88     1037.37     24.44 o 
  -2   3   3      335.16      347.71      6.40 o 
  -1   3   3      113.36      130.47      2.97 o 
   0   3   3       18.99       17.07      1.67 o 
   1   3   3      236.10      187.06      3.81 o 
   2   3   3        8.67       12.91      3.09 o 
   3   3   3      113.75      113.08      5.82 o 
   4   3   3        2.28        3.42      2.45 o 
   5   3   3        0.34        4.99      3.24 o 
   6   3   3       84.48       79.84      6.28 o 
   7   3   3       75.62       84.11      6.94 o 
   8   3   3       69.59       67.96     12.76 o 
   9   3   3        8.72        0.51      4.07 o 
  10   3   3        0.37        3.78      5.47 o 
 -12   4   3        2.09       -2.57      4.47 o 
 -11   4   3       13.03        9.74      4.98 o 
 -10   4   3        0.40        1.69      2.84 o 
  -9   4   3       48.22       48.58      4.70 o 
  -8   4   3       68.58       85.16      6.78 o 
  -7   4   3      448.48      489.70     13.11 o 
  -6   4   3      208.74      219.97      6.11 o 
  -5   4   3      518.25      534.42     10.11 o 
  -4   4   3     3294.56     3404.95     40.06 o 
  -3   4   3      746.80      693.60     42.39 o 
  -2   4   3     1442.62     1357.84     14.61 o 
  -1   4   3      958.30      829.15     14.04 o 
   0   4   3       22.53       24.36      1.50 o 
   1   4   3       88.68       88.63      2.91 o 
   2   4   3      781.39      752.43     11.04 o 
   3   4   3      835.00      862.88     25.85 o 
   4   4   3        7.82        6.72      4.04 o 
   5   4   3       68.36       67.55      7.48 o 
   6   4   3      107.31      126.66     10.33 o 
   7   4   3       27.64       24.37      6.70 o 
   8   4   3        4.59        5.87      7.11 o 
   9   4   3        3.42        0.10      5.08 o 
  10   4   3        0.19       -0.21      5.64 o 
 -11   5   3        0.51        1.77      3.25 o 
 -10   5   3       32.87       18.75      7.66 o 
  -9   5   3       27.79       32.03      5.43 o 
  -8   5   3       30.80       35.29      4.01 o 
  -7   5   3      115.83      133.25      7.67 o 
  -6   5   3      270.11      272.50      8.01 o 
  -5   5   3       12.70       16.64      2.12 o 
  -4   5   3      109.67      108.50      4.12 o 
  -3   5   3      590.50      552.36     11.80 o 
  -2   5   3      407.51      398.84      6.70 o 
  -1   5   3      248.19      241.59      5.77 o 
   0   5   3       67.89       85.11      2.37 o 
   1   5   3     1598.26     1567.63     22.51 o 
   2   5   3        3.21        1.19      1.33 o 
   3   5   3      118.45      125.43      3.63 o 
   4   5   3       32.88       32.15      5.78 o 
   5   5   3      285.05      299.52     12.93 o 
   6   5   3        3.66       10.41      7.15 o 
   7   5   3       13.41       13.87      8.17 o 
   8   5   3        4.55        0.13      4.67 o 
   9   5   3        1.41        7.55      8.12 o 
  10   5   3       19.61        6.85      7.10 o 
 -11   6   3       10.00        7.87      4.47 o 
 -10   6   3        6.96       -2.02      3.41 o 
  -9   6   3       28.45        6.65      6.18 o 
  -8   6   3       13.23       15.38      3.01 o 
  -7   6   3       18.82       23.14      3.32 o 
  -6   6   3      136.35      143.65      4.71 o 
  -5   6   3        2.32        6.42      2.17 o 
  -4   6   3       11.97       14.69      3.17 o 
  -3   6   3      114.34      113.58      6.10 o 
  -2   6   3      141.12      133.04      4.73 o 
  -1   6   3        0.73        0.44      1.60 o 
   0   6   3       18.14       27.27      2.58 o 
   1   6   3      561.36      613.05     10.83 o 
   2   6   3       19.95        5.60      5.57 o 
   3   6   3      137.57      136.54      3.13 o 
   4   6   3      765.54      836.00     14.15 o 
   5   6   3      529.98      611.52     22.51 o 
   6   6   3       93.47      132.29     10.23 o 
   7   6   3      144.01      180.63     13.07 o 
   8   6   3        1.86       -2.33      5.53 o 
   9   6   3        0.44        2.60      4.05 o 
  10   6   3        2.54       -4.78      7.97 o 
 -11   7   3        1.93        0.36      3.07 o 
 -10   7   3       25.31        5.02      6.02 o 
  -9   7   3       14.84       10.34      5.11 o 
  -8   7   3      202.10      229.63      6.31 o 
  -7   7   3      125.41      122.82      6.59 o 
  -6   7   3      608.51      627.87     14.38 o 
  -5   7   3      840.18      866.94     14.07 o 
  -4   7   3      105.27      130.55      6.29 o 
  -3   7   3       86.17       87.25      3.42 o 
  -2   7   3        0.45       -0.43      1.36 o 
  -1   7   3      167.91      163.77      4.70 o 
   0   7   3     1631.83     1639.22     21.81 o 
   1   7   3      460.29      432.63     14.17 o 
   2   7   3       41.19       42.22      9.25 o 
   3   7   3      159.31      169.16      7.63 o 
   4   7   3      144.56      160.68      8.17 o 
   5   7   3       18.23       18.18      1.54 o 
   6   7   3        0.13        2.87      2.18 o 
   7   7   3        3.17        3.91      1.99 o 
   8   7   3        1.18        0.19      1.68 o 
   9   7   3        6.63       13.97      8.88 o 
 -10   8   3        5.55        0.67      4.04 o 
  -9   8   3       27.34       25.10      4.89 o 
  -8   8   3        4.95        9.97      4.40 o 
  -7   8   3        6.32        9.35      4.16 o 
  -6   8   3       41.94       41.36      4.76 o 
  -5   8   3        1.91        4.36      2.28 o 
  -4   8   3      603.86      662.69     13.49 o 
  -3   8   3      237.95      221.53      5.73 o 
  -2   8   3       34.49       31.93      3.18 o 
  -1   8   3      467.31      481.45     10.42 o 
   0   8   3      244.67      251.04      6.63 o 
   1   8   3       23.49       24.29      8.21 o 
   2   8   3       55.95       78.07     11.19 o 
   3   8   3       31.01       29.48      5.16 o 
   4   8   3        4.17        9.19      4.21 o 
   5   8   3       10.62       11.26      6.25 o 
   6   8   3        0.06        1.59      4.67 o 
   7   8   3       66.74       96.72      8.50 o 
   8   8   3        0.97        0.48      5.66 o 
   9   8   3        8.13       -0.15      6.64 o 
 -10   9   3        0.74        3.66      4.48 o 
  -9   9   3       19.12       11.54      4.92 o 
  -8   9   3       45.82       50.62     13.46 o 
  -7   9   3        0.00       -1.32      3.81 o 
  -6   9   3       17.15       17.45      4.10 o 
  -5   9   3        3.06        2.72      1.80 o 
  -4   9   3      173.81      173.81      6.44 o 
  -3   9   3        0.26        1.75      1.96 o 
  -2   9   3      328.05      326.17      6.78 o 
  -1   9   3       22.60       16.64      4.23 o 
   0   9   3       19.87       20.74      3.02 o 
   1   9   3      115.96      131.66     21.99 o 
   2   9   3       41.34       48.46      9.70 o 
   3   9   3       52.63       42.61      8.53 o 
   4   9   3       39.97       43.21      5.65 o 
   5   9   3       40.40       45.22      7.15 o 
   6   9   3        2.20        3.71      4.67 o 
   7   9   3       74.35      107.28     19.92 o 
   8   9   3        0.25        1.55      5.02 o 
  -9  10   3        0.34        0.17      4.01 o 
  -8  10   3        1.72       -3.75      4.93 o 
  -7  10   3       78.44       96.83      6.93 o 
  -6  10   3       29.62       40.31      9.04 o 
  -5  10   3       23.32       31.29      3.72 o 
  -4  10   3       83.42       89.46      4.99 o 
  -3  10   3       59.43       55.25      4.13 o 
  -2  10   3      585.02      614.93     10.82 o 
  -1  10   3       29.93       25.53      4.44 o 
   0  10   3       14.49       12.54      3.20 o 
   1  10   3       19.82       16.03      7.24 o 
   2  10   3      124.74      138.90     11.13 o 
   3  10   3       84.38      104.25     10.53 o 
   4  10   3       20.63       23.58      6.54 o 
   5  10   3        2.63        6.22      4.74 o 
   6  10   3        0.01        3.98      4.97 o 
   7  10   3        2.22        3.75      5.56 o 
   8  10   3        8.62       13.19      6.94 o 
  -9  11   3        5.47        5.63      4.93 o 
  -8  11   3       17.38       13.67      4.97 o 
  -7  11   3       40.91       47.42      8.29 o 
  -6  11   3        5.82        7.63      5.04 o 
  -5  11   3        2.47        6.12      3.50 o 
  -4  11   3        7.54        4.31      2.19 o 
  -3  11   3       36.87       44.00      3.04 o 
  -2  11   3       20.30       24.93      2.83 o 
  -1  11   3       92.69      102.50      4.46 o 
   0  11   3       21.88       23.33      2.07 o 
   1  11   3        5.90        8.78      7.72 o 
   2  11   3       50.29       51.34     12.97 o 
   3  11   3      139.27      137.66     13.28 o 
   4  11   3        0.45        1.99      4.33 o 
   5  11   3        6.00       11.48      6.32 o 
   6  11   3        1.84        1.13      5.81 o 
   7  11   3       15.41       14.55      8.05 o 
  -8  12   3        0.62        1.08      3.85 o 
  -7  12   3       11.89        2.87      4.21 o 
  -6  12   3       18.77       16.42      5.65 o 
  -5  12   3        2.54       -3.80      4.45 o 
  -4  12   3        0.02        2.02      1.98 o 
  -3  12   3        0.10        1.61      2.25 o 
  -2  12   3       21.42       19.95      3.16 o 
  -1  12   3        6.81        9.88      3.35 o 
   0  12   3        0.00        0.20      1.55 o 
   1  12   3        7.10        8.24      6.83 o 
   2  12   3       63.77       37.83     18.04 o 
   3  12   3       32.94        8.81     10.44 o 
   4  12   3        0.12        6.95     12.44 o 
   5  12   3        0.02        6.11      5.29 o 
   6  12   3        0.32        6.15      6.74 o 
  -7  13   3       18.93        7.52      5.37 o 
  -6  13   3        9.94        6.98      4.69 o 
  -5  13   3        0.90       -2.21      4.67 o 
  -4  13   3        2.59        2.42      4.16 o 
  -3  13   3       14.53       14.92      4.29 o 
  -2  13   3        4.45        2.86      1.77 o 
  -1  13   3        4.82        5.31      2.32 o 
   0  13   3        0.98        1.64      1.56 o 
   1  13   3       89.25       91.63     28.89 o 
   2  13   3        7.43        6.43      7.19 o 
   3  13   3        0.35       -5.48      6.94 o 
   4  13   3        5.08        4.50      6.19 o 
   5  13   3        1.81        5.60      6.05 o 
  -5  14   3       13.94        8.32      6.52 o 
  -4  14   3       56.32       68.86     17.26 o 
  -3  14   3        0.31        0.36      3.63 o 
  -2  14   3        0.22       -1.71      3.19 o 
  -1  14   3        0.01        5.74      5.04 o 
   0  14   3       93.95       96.07     32.06 o 
   1  14   3        0.25       -0.35      5.61 o 
   2  14   3        0.00       -2.94      7.61 o 
   3  14   3        0.55       -1.07      9.60 o 
   4  14   3        0.73       -6.88      7.69 o 
  -4  15   3       22.62       21.17     10.57 o 
  -3  15   3        3.12        6.69      3.80 o 
  -2  15   3        0.23       11.16      9.62 o 
  -1  15   3        0.08        7.61      7.32 o 
   0  15   3        0.02        1.69      7.90 o 
   1  15   3        2.07        1.21      6.54 o 
   2  15   3        0.96       -4.53      8.81 o 
 -12   0   4        2.61        4.78      4.68 o 
 -11   0   4       66.28       72.92      8.79 o 
 -10   0   4       58.10       55.95     14.53 o 
  -9   0   4      136.24      154.85      8.39 o 
  -8   0   4      258.66      255.35     10.40 o 
  -7   0   4      254.84      233.39      8.61 o 
  -6   0   4      746.51      733.26     29.44 o 
  -5   0   4     1746.90     1716.25     27.56 o 
  -4   0   4      145.88      149.44      4.34 o 
  -3   0   4      354.06      366.99      5.13 o 
  -2   0   4     4150.06     3718.13     69.72 o 
  -1   0   4     2625.11     2560.96     79.30 o 
   0   0   4       62.56       63.02      3.37 o 
   1   0   4      613.91      633.50     13.61 o 
   2   0   4     6328.42     6819.02    144.68 o 
   3   0   4      175.78      136.59      6.51 o 
   4   0   4      535.68      589.68     16.76 o 
   5   0   4       40.72       48.24      7.69 o 
   6   0   4      487.00      518.84     22.17 o 
   7   0   4      322.72      380.94     16.67 o 
   8   0   4      418.57      550.72     22.80 o 
   9   0   4        1.24        2.09     12.19 o 
  10   0   4        2.10       -0.43      6.31 o 
 -12   1   4       47.51       36.12     13.74 o 
 -11   1   4       24.91       19.21      6.89 o 
 -10   1   4       35.00       44.91      4.85 o 
  -9   1   4       35.21       45.75      3.68 o 
  -8   1   4        1.12        3.65      2.38 o 
  -7   1   4       51.44       47.70      3.71 o 
  -6   1   4      202.20      205.24      7.09 o 
  -5   1   4      234.62      254.83      4.95 o 
  -4   1   4       12.81       16.05      1.44 o 
  -3   1   4       68.04       63.01      1.81 o 
  -2   1   4      849.50      752.25      7.54 o 
  -1   1   4       59.51       54.43      1.10 o 
   0   1   4      237.51      255.78      3.93 o 
   1   1   4      267.56      214.53      4.48 o 
   2   1   4      369.79      368.15      6.69 o 
   3   1   4        8.15        3.71      2.06 o 
   4   1   4       87.50       93.24      8.04 o 
   5   1   4        9.11       10.40      4.19 o 
   6   1   4        9.13        9.68      4.53 o 
   7   1   4       45.57       45.51      5.54 o 
   8   1   4        0.58        2.39      5.01 o 
   9   1   4       35.82       -0.24      5.36 o 
  10   1   4        1.37       -0.28     11.48 o 
 -12   2   4        1.67       -1.48      3.48 o 
 -11   2   4        8.06        3.61      2.94 o 
 -10   2   4       20.85       26.20      3.89 o 
  -9   2   4       95.80      106.72      5.10 o 
  -8   2   4       88.45       96.27      4.31 o 
  -7   2   4      177.33      192.47      6.20 o 
  -6   2   4      154.81      156.93      4.42 o 
  -5   2   4       45.80       44.92      3.10 o 
  -4   2   4     1654.94     1691.00     19.24 o 
  -3   2   4      332.55      296.74      5.23 o 
  -2   2   4       14.12       21.88      1.69 o 
  -1   2   4        1.68        1.73      1.03 o 
   0   2   4      202.84      168.69      2.87 o 
   1   2   4      365.56      346.72      8.67 o 
   2   2   4       99.39      137.90      5.73 o 
   3   2   4       12.43       11.12      3.33 o 
   4   2   4        0.69        0.14      2.15 o 
   5   2   4        2.82        4.01      3.22 o 
   6   2   4      117.30      136.26      7.32 o 
   7   2   4       37.22       35.10      5.17 o 
   8   2   4        0.00       -1.31      4.49 o 
   9   2   4        1.63       -1.36      4.17 o 
  10   2   4        0.89        3.79     16.74 o 
 -12   3   4       13.96        6.53      5.43 o 
 -11   3   4        2.09        4.16      4.56 o 
 -10   3   4        4.56        0.86      3.48 o 
  -9   3   4       98.95      127.69      7.83 o 
  -8   3   4      274.68      310.90     11.27 o 
  -7   3   4       36.59       41.49      4.72 o 
  -6   3   4        1.02        2.07      2.10 o 
  -5   3   4       56.35       50.23      3.24 o 
  -4   3   4     3118.58     2872.93     44.58 o 
  -3   3   4      110.57       86.15      2.46 o 
  -2   3   4      801.55      791.32      9.99 o 
  -1   3   4     2128.31     1992.14     22.22 o 
   0   3   4      767.11      707.32      9.93 o 
   1   3   4     2461.39     2508.12     34.10 o 
   2   3   4      105.61       94.39      4.68 o 
   3   3   4      227.56      235.09      8.28 o 
   4   3   4      846.93      928.91     21.58 o 
   5   3   4      541.98      599.20     14.38 o 
   6   3   4      132.10      163.19      8.00 o 
   7   3   4        5.91        5.58      4.14 o 
   8   3   4       13.65        9.57      4.80 o 
   9   3   4       39.03       11.04      9.89 o 
  10   3   4       27.83       -0.19      6.15 o 
 -11   4   4       20.74       14.35      6.70 o 
 -10   4   4        6.49        4.24      3.81 o 
  -9   4   4       26.79       30.97      5.94 o 
  -8   4   4      143.71      156.58      6.18 o 
  -7   4   4      106.63      121.92      7.20 o 
  -6   4   4       17.47       18.01      2.71 o 
  -5   4   4        0.26        0.19      1.33 o 
  -4   4   4      429.29      416.21      6.51 o 
  -3   4   4      181.71      181.26      4.64 o 
  -2   4   4      609.55      605.79      9.88 o 
  -1   4   4       22.88       23.01      2.16 o 
   0   4   4      161.84      159.38      5.22 o 
   1   4   4      136.10      132.64      3.25 o 
   2   4   4       83.86       74.11      3.50 o 
   3   4   4        0.46       -1.59      4.34 o 
   4   4   4      162.98      175.08     10.02 o 
   5   4   4      378.07      415.64     16.73 o 
   6   4   4       18.04       13.36      7.26 o 
   7   4   4       24.21       18.89      7.24 o 
   8   4   4        4.66        1.68      6.28 o 
   9   4   4       27.19       17.09     15.60 o 
  10   4   4       13.90        7.37      7.78 o 
 -11   5   4        0.25       -0.84      2.83 o 
 -10   5   4      131.75      160.14      8.25 o 
  -9   5   4        0.15        1.78      3.26 o 
  -8   5   4       94.72       89.11      4.70 o 
  -7   5   4      651.91      669.90     13.50 o 
  -6   5   4        0.26       -0.96      1.60 o 
  -5   5   4      278.65      291.99      5.64 o 
  -4   5   4       99.38      112.69      4.25 o 
  -3   5   4        0.25        3.93      1.86 o 
  -2   5   4      239.76      255.49      4.44 o 
  -1   5   4      808.58      744.56      9.35 o 
   0   5   4      819.46      806.14     10.89 o 
   1   5   4       87.12       92.96      4.58 o 
   2   5   4        7.06        8.77      1.66 o 
   3   5   4      135.02      141.27      5.44 o 
   4   5   4      221.94      237.64     11.27 o 
   5   5   4      159.49      157.33     10.32 o 
   6   5   4       94.18       92.28      8.77 o 
   7   5   4       21.39       21.98      8.96 o 
   8   5   4        0.32        2.63      6.12 o 
   9   5   4        3.78       -2.66      7.39 o 
 -11   6   4        6.70        0.60      3.08 o 
 -10   6   4       22.95       13.71      6.53 o 
  -9   6   4       15.70       19.18      5.16 o 
  -8   6   4        0.15        0.59      1.73 o 
  -7   6   4       33.40       42.86      3.42 o 
  -6   6   4       28.94       40.56      3.04 o 
  -5   6   4        4.06        2.76      1.70 o 
  -4   6   4       10.15       11.28      3.25 o 
  -3   6   4       80.23       67.28      3.46 o 
  -2   6   4      637.31      637.08      9.19 o 
  -1   6   4      604.07      615.81      8.37 o 
   0   6   4      110.57      100.06      3.05 o 
   1   6   4      170.79      167.23      5.22 o 
   2   6   4      463.94      476.14      8.55 o 
   3   6   4       19.66       23.74      2.06 o 
   4   6   4       61.65       66.10      4.00 o 
   5   6   4        0.06       -1.97      4.67 o 
   6   6   4       19.18       24.07      6.63 o 
   7   6   4      115.85      137.30     11.85 o 
   8   6   4        3.64        6.24      6.38 o 
   9   6   4        1.79       -4.29      8.26 o 
 -11   7   4        0.05        1.05      2.53 o 
 -10   7   4        5.23        8.13      4.89 o 
  -9   7   4        0.34       -0.83      2.04 o 
  -8   7   4       86.29       90.78      4.42 o 
  -7   7   4        0.14       -2.95      2.95 o 
  -6   7   4      281.93      296.06      6.49 o 
  -5   7   4       24.62       24.99      4.41 o 
  -4   7   4        0.75       -0.52      1.57 o 
  -3   7   4        1.40        0.96      2.36 o 
  -2   7   4        3.69        6.65      1.92 o 
  -1   7   4        0.15        0.50      1.76 o 
   0   7   4        1.70        0.00      2.41 o 
   1   7   4       80.17       76.53      5.55 o 
   2   7   4      286.79      277.49      6.42 o 
   3   7   4      166.03      158.05      4.78 o 
   4   7   4       51.84       45.91      2.56 o 
   5   7   4       51.25       55.30      3.14 o 
   6   7   4       11.08       12.17      1.69 o 
   7   7   4        8.07       12.16      7.38 o 
   8   7   4        0.50       -2.93      7.20 o 
   9   7   4        1.28        0.57      6.56 o 
 -10   8   4        0.96       -0.43      2.15 o 
  -9   8   4       17.18       15.02      5.41 o 
  -8   8   4       43.20       34.39     13.34 o 
  -7   8   4      179.53      218.88      7.67 o 
  -6   8   4        2.15        2.71      2.07 o 
  -5   8   4        0.85       -1.07      2.14 o 
  -4   8   4      732.04      777.14     17.32 o 
  -3   8   4        6.01        2.50      1.75 o 
  -2   8   4       45.38       41.19      2.81 o 
  -1   8   4      316.73      343.57      7.52 o 
   0   8   4        1.40       -0.01      2.68 o 
   1   8   4       63.06       71.16     10.43 o 
   2   8   4      466.73      523.73     18.30 o 
   3   8   4       15.62       13.65      5.40 o 
   4   8   4       10.27       10.55      4.34 o 
   5   8   4       28.32       25.38      6.01 o 
   6   8   4        2.90        2.32      1.99 o 
   7   8   4       13.09        9.78      5.37 o 
   8   8   4       24.10        6.94      6.35 o 
 -10   9   4        0.00        5.52      7.46 o 
  -9   9   4        7.41       10.99      4.58 o 
  -8   9   4        2.79        8.51      3.93 o 
  -7   9   4        3.07        6.45      4.05 o 
  -6   9   4        1.32       -0.01      1.89 o 
  -5   9   4        3.83        1.50      2.22 o 
  -4   9   4       93.24       93.79      4.64 o 
  -3   9   4      441.52      489.19     13.31 o 
  -2   9   4       44.54       43.82      4.02 o 
  -1   9   4        0.02       -0.03      1.97 o 
   0   9   4      170.93      162.94      5.24 o 
   1   9   4        1.40       -4.38      5.66 o 
   2   9   4        0.01       -5.23      6.07 o 
   3   9   4        8.03       13.23      4.10 o 
   4   9   4        1.43        2.95      4.35 o 
   5   9   4        6.48       16.34      7.11 o 
   6   9   4       11.25       14.18      5.88 o 
   7   9   4        1.37       -1.07      5.06 o 
   8   9   4       21.30       19.90      7.38 o 
  -9  10   4        3.12       -1.56      3.39 o 
  -8  10   4       16.14       13.80      7.64 o 
  -7  10   4        2.22        5.01      3.61 o 
  -6  10   4       11.43        8.63      2.53 o 
  -5  10   4        2.19        1.14      2.19 o 
  -4  10   4        0.00       -0.95      3.10 o 
  -3  10   4       25.88       29.64      3.51 o 
  -2  10   4       73.46       73.11      4.63 o 
  -1  10   4       29.53       29.78      2.98 o 
   0  10   4        0.54       -1.43      3.62 o 
   1  10   4       91.97       94.46      9.40 o 
   2  10   4        0.05        5.21      6.59 o 
   3  10   4        0.53        1.48      3.67 o 
   4  10   4        2.49        2.44      4.21 o 
   5  10   4        1.03        0.61      3.66 o 
   6  10   4        0.47       -3.32      5.11 o 
   7  10   4        0.01       -0.50      3.92 o 
  -8  11   4        8.37        7.69      4.53 o 
  -7  11   4        3.14        1.02      3.67 o 
  -6  11   4       12.63       15.02      2.59 o 
  -5  11   4       14.80       11.50      6.65 o 
  -4  11   4       98.69      109.37      5.71 o 
  -3  11   4        9.99       10.41      3.04 o 
  -2  11   4       60.13       57.84      3.15 o 
  -1  11   4      264.95      276.42      8.22 o 
   0  11   4       61.74       69.10      3.95 o 
   1  11   4        0.14       -7.21      8.83 o 
   2  11   4       18.08        4.85      6.95 o 
   3  11   4       17.17        8.20      5.20 o 
   4  11   4       16.16       11.02      7.97 o 
   5  11   4       20.61       24.61      6.50 o 
   6  11   4       25.38       18.64     10.11 o 
   7  11   4        2.40       12.85     10.95 o 
  -8  12   4       21.19       13.45      6.81 o 
  -7  12   4       29.04       17.57      7.11 o 
  -6  12   4       40.07       41.46     14.53 o 
  -5  12   4        4.63        4.19      2.50 o 
  -4  12   4        2.46        4.35      3.32 o 
  -3  12   4        1.10        1.50      1.92 o 
  -2  12   4       11.48        8.83      3.07 o 
  -1  12   4        1.64       -1.36      2.57 o 
   0  12   4        0.39       -0.02      4.77 o 
   1  12   4        0.36        2.17      5.60 o 
   2  12   4        8.44        2.48      5.79 o 
   3  12   4       59.63       60.21     24.18 o 
   4  12   4        6.25        0.89      4.50 o 
   5  12   4        0.24        0.67      4.26 o 
   6  12   4       14.05       20.89      7.38 o 
  -7  13   4       21.90        9.39      9.08 o 
  -6  13   4        7.95        3.04      4.02 o 
  -5  13   4        1.10        3.15      4.48 o 
  -4  13   4        0.37       -1.57      3.71 o 
  -3  13   4        0.11        0.43      2.47 o 
  -2  13   4        0.90       -0.04      1.89 o 
  -1  13   4       12.82       14.79      2.99 o 
   0  13   4        0.86       -2.64      7.19 o 
   1  13   4       25.70       -3.22      7.76 o 
   2  13   4        0.07       -9.96     10.91 o 
   3  13   4        0.70        2.17      6.31 o 
   4  13   4        0.84        2.45      4.64 o 
   5  13   4        4.87       11.13      7.02 o 
  -5  14   4       11.73       17.50      7.03 o 
  -4  14   4        1.25        3.62      4.98 o 
  -3  14   4        8.34        9.69      3.65 o 
  -2  14   4       37.49       40.59      6.71 o 
  -1  14   4        0.04        3.79      4.56 o 
   0  14   4        0.20        3.49      6.03 o 
   1  14   4       10.25        6.01      7.50 o 
   2  14   4       10.42       13.04      8.68 o 
   3  14   4        3.12       -0.59      7.11 o 
  -3  15   4        9.17        7.37      8.81 o 
  -2  15   4        2.43       11.64      8.38 o 
  -1  15   4        3.45        0.83      4.80 o 
   0  15   4        4.81        7.20     10.83 o 
   1  15   4        0.88       -1.24      8.28 o 
 -12   1   5        7.18        1.68      4.75 o 
 -11   1   5       19.24       13.92      4.57 o 
 -10   1   5       39.36       46.58      3.80 o 
  -9   1   5        0.07        1.53      2.00 o 
  -8   1   5       57.78       67.13      4.80 o 
  -7   1   5       68.19       68.46      7.74 o 
  -6   1   5      207.98      202.92      4.67 o 
  -5   1   5      457.28      432.84      5.44 o 
  -4   1   5      918.62      887.69      9.34 o 
  -3   1   5      118.98      126.37      2.31 o 
  -2   1   5        3.30        5.04      0.68 o 
  -1   1   5     1031.88      921.51      8.33 o 
   0   1   5        5.85        2.68      1.40 o 
   1   1   5      494.53      487.74      7.48 o 
   2   1   5       71.77       91.66      3.43 o 
   3   1   5      285.42      326.61      8.61 o 
   4   1   5       86.18      103.03      5.25 o 
   5   1   5      144.89      138.84      6.75 o 
   6   1   5       11.81       42.01     29.29 o 
   7   1   5        0.02       -2.16      4.04 o 
   8   1   5        6.65        2.61      4.93 o 
   9   1   5       24.69       -0.05      5.17 o 
 -12   2   5        3.39        1.43      3.51 o 
 -11   2   5        1.47        3.84      2.87 o 
 -10   2   5       49.94       47.84      4.23 o 
  -9   2   5       31.91       31.87      3.23 o 
  -8   2   5       84.34       94.97      4.11 o 
  -7   2   5      214.66      223.19      7.22 o 
  -6   2   5      192.90      175.03      5.94 o 
  -5   2   5       26.83       33.05      2.61 o 
  -4   2   5      400.08      380.75      5.00 o 
  -3   2   5      956.58      923.20      8.72 o 
  -2   2   5      145.96      125.25      2.92 o 
  -1   2   5       18.39       22.27      1.27 o 
   0   2   5      635.15      694.18      8.80 o 
   1   2   5       70.14       57.74      2.62 o 
   2   2   5       32.89       36.86      3.72 o 
   3   2   5      109.31       99.16      4.86 o 
   4   2   5       47.77       46.76      5.24 o 
   5   2   5      164.56      166.49      8.80 o 
   6   2   5      227.01      277.47      9.76 o 
   7   2   5        8.91        7.41      5.02 o 
   8   2   5        4.12       -0.24      4.36 o 
   9   2   5        7.47       10.84     13.78 o 
 -12   3   5        5.80        4.49      4.49 o 
 -11   3   5        1.14        0.17      4.08 o 
 -10   3   5       17.41       13.28      5.16 o 
  -9   3   5       20.63       20.50      3.79 o 
  -8   3   5        0.23       -1.03      2.39 o 
  -7   3   5       13.63       15.90      3.04 o 
  -6   3   5       10.12        8.26      2.54 o 
  -5   3   5        0.00       -1.29      1.29 o 
  -4   3   5       84.86       69.33      2.45 o 
  -3   3   5      681.34      712.19      7.65 o 
  -2   3   5     1969.71     1953.30     21.19 o 
  -1   3   5      381.79      389.88      6.76 o 
   0   3   5      116.89      112.63      3.18 o 
   1   3   5      228.54      241.55      5.02 o 
   2   3   5       19.24       20.59      4.56 o 
   3   3   5        1.56       -0.80      3.75 o 
   4   3   5       75.93       79.40      8.13 o 
   5   3   5       18.09       19.06      8.20 o 
   6   3   5        1.58        3.85      3.41 o 
   7   3   5        2.11        0.67      3.29 o 
   8   3   5        8.56        0.36      3.25 o 
   9   3   5       19.06        7.45      7.11 o 
 -11   4   5        4.99        0.40      3.37 o 
 -10   4   5        3.26        0.87      2.81 o 
  -9   4   5        0.26       -1.93      2.93 o 
  -8   4   5       20.47       28.67      3.49 o 
  -7   4   5      109.09      123.53      4.97 o 
  -6   4   5        8.73        8.98      2.80 o 
  -5   4   5       47.03       58.75      4.26 o 
  -4   4   5       76.52       72.81      2.88 o 
  -3   4   5      416.11      418.04      6.97 o 
  -2   4   5      743.17      664.20      8.75 o 
  -1   4   5      217.32      220.91      4.81 o 
   0   4   5       36.75       37.74      2.99 o 
   1   4   5      104.09      112.62      3.60 o 
   2   4   5      646.10      606.64     11.14 o 
   3   4   5        0.76       -1.46      3.88 o 
   4   4   5      537.45      571.46     21.00 o 
   5   4   5        6.19        3.59      6.46 o 
   6   4   5       29.82       31.64      6.69 o 
   7   4   5       35.88       49.38     15.82 o 
   8   4   5       17.45       12.05     10.80 o 
   9   4   5        9.43        5.27      7.26 o 
 -11   5   5        0.14        1.26      2.61 o 
 -10   5   5       49.40       57.38      8.26 o 
  -9   5   5       14.95       14.31      4.04 o 
  -8   5   5       39.89       36.29      3.66 o 
  -7   5   5        4.17        4.62      2.03 o 
  -6   5   5      253.66      236.29      5.92 o 
  -5   5   5        7.23        6.11      2.99 o 
  -4   5   5       54.82       51.48      3.73 o 
  -3   5   5        9.71        7.19      2.47 o 
  -2   5   5      132.27      121.73      3.67 o 
  -1   5   5      829.82      882.92     14.66 o 
   0   5   5      562.53      537.25     11.19 o 
   1   5   5       47.02       51.16      3.34 o 
   2   5   5      182.51      182.49      5.40 o 
   3   5   5        0.01        0.46      1.98 o 
   4   5   5      465.88      520.47     22.57 o 
   5   5   5       48.21       35.92      9.20 o 
   6   5   5       44.71       38.74      8.66 o 
   7   5   5        2.90        8.64      7.08 o 
   8   5   5       16.58       13.56      7.49 o 
   9   5   5        6.25        5.22      8.64 o 
 -11   6   5        3.20        1.97      3.08 o 
 -10   6   5       10.21        2.99      2.65 o 
  -9   6   5        9.13        7.97      2.65 o 
  -8   6   5       20.98       26.66      3.03 o 
  -7   6   5       41.62       45.41      2.94 o 
  -6   6   5      563.97      578.58     10.48 o 
  -5   6   5       45.01       51.14      4.19 o 
  -4   6   5      103.14      108.55      5.48 o 
  -3   6   5       77.68       65.80      4.26 o 
  -2   6   5       13.14       12.39      2.19 o 
  -1   6   5        4.17        3.51      1.74 o 
   0   6   5      103.26      101.61      5.22 o 
   1   6   5      341.22      342.04     11.98 o 
   2   6   5      170.72      185.09      9.69 o 
   3   6   5      184.16      181.93      5.47 o 
   4   6   5       14.21       13.66      2.34 o 
   5   6   5      113.83      131.82      5.55 o 
   6   6   5       14.48       14.81      7.64 o 
   7   6   5       27.99       33.52     12.30 o 
   8   6   5        0.23       -0.49      5.68 o 
 -10   7   5       19.99       16.13      5.67 o 
  -9   7   5        0.09        0.39      1.98 o 
  -8   7   5       17.51       18.39      3.95 o 
  -7   7   5        2.85        2.17      2.17 o 
  -6   7   5      115.23       94.11      5.66 o 
  -5   7   5      430.98      457.99      9.27 o 
  -4   7   5      168.41      175.83      6.54 o 
  -3   7   5       50.67       56.85      3.88 o 
  -2   7   5      208.30      192.34      5.03 o 
  -1   7   5      112.20      107.19      4.40 o 
   0   7   5      100.09      101.36      5.58 o 
   1   7   5      159.23      161.02      7.22 o 
   2   7   5      420.59      441.14      9.23 o 
   3   7   5       91.88       94.94      4.62 o 
   4   7   5       25.15       30.11      3.06 o 
   5   7   5      339.19      400.79      9.19 o 
   6   7   5        6.33        6.21      2.67 o 
   7   7   5       10.76        4.24      3.32 o 
   8   7   5        1.55       -2.69      6.26 o 
 -10   8   5       36.39       32.05     13.75 o 
  -9   8   5        1.46        1.47      3.21 o 
  -8   8   5       12.08        6.49      4.12 o 
  -7   8   5        0.54        1.42      1.60 o 
  -6   8   5        2.08        1.98      1.82 o 
  -5   8   5        1.18        0.15      1.60 o 
  -4   8   5       78.18       79.41      5.08 o 
  -3   8   5        7.44        7.85      2.71 o 
  -2   8   5      164.18      179.10      5.13 o 
  -1   8   5        9.02        3.62      2.84 o 
   0   8   5      122.39      121.21      9.36 o 
   1   8   5       14.23       11.11      3.62 o 
   2   8   5       50.12       58.78      3.20 o 
   3   8   5      186.07      205.15      5.56 o 
   4   8   5        4.08        2.89      1.93 o 
   5   8   5        2.69        3.48      2.12 o 
   6   8   5        1.29        0.48      3.87 o 
   7   8   5        5.38        4.48      5.16 o 
   8   8   5        1.38       -4.32      6.09 o 
 -10   9   5        3.47        1.92      4.62 o 
  -9   9   5        4.00       -2.02      3.90 o 
  -8   9   5        3.90        3.02      3.19 o 
  -7   9   5        2.50        3.72      2.41 o 
  -6   9   5       34.00       35.96      3.24 o 
  -5   9   5        6.16        3.80      2.40 o 
  -4   9   5      435.58      469.06     14.09 o 
  -3   9   5      236.19      253.45      8.87 o 
  -2   9   5       94.91       94.72      3.80 o 
  -1   9   5       42.41       47.71      3.33 o 
   0   9   5       63.96       63.48     10.82 o 
   1   9   5       29.53       27.92      6.65 o 
   2   9   5       49.05       51.33      6.91 o 
   3   9   5        3.64        3.89      3.93 o 
   4   9   5       20.57       25.35      5.43 o 
   5   9   5       28.47       37.47      8.67 o 
   6   9   5        0.59       -4.17      4.92 o 
   7   9   5        9.46       10.18      6.01 o 
  -9  10   5       35.38       29.84     11.14 o 
  -8  10   5       83.16      104.71      7.49 o 
  -7  10   5       38.77       53.27      6.99 o 
  -6  10   5        9.11        7.07      3.20 o 
  -5  10   5        3.40        1.54      2.27 o 
  -4  10   5       13.80       11.92      2.86 o 
  -3  10   5       58.05       74.36      5.99 o 
  -2  10   5      151.48      171.85      4.84 o 
  -1  10   5       68.60       76.75      3.96 o 
   0  10   5        0.65        4.85      5.31 o 
   1  10   5       63.35       76.40      8.59 o 
   2  10   5        3.10       -4.35      6.42 o 
   3  10   5        0.31       -1.25      3.78 o 
   4  10   5        1.67       -3.33      4.51 o 
   5  10   5        1.30        4.91      4.70 o 
   6  10   5        0.33        3.21      5.77 o 
   7  10   5       23.94       21.79     10.22 o 
  -8  11   5        9.26        4.33      4.28 o 
  -7  11   5       31.24       45.30     12.29 o 
  -6  11   5        5.77        0.42      2.55 o 
  -5  11   5        4.01        2.46      2.31 o 
  -4  11   5        0.03        1.62      2.41 o 
  -3  11   5       13.19       14.22      4.20 o 
  -2  11   5       12.09       14.16      2.80 o 
  -1  11   5        2.25        0.86      2.24 o 
   0  11   5       15.89       19.74     10.82 o 
   1  11   5       10.19       13.34      7.65 o 
   2  11   5       13.59        5.75      6.17 o 
   3  11   5        0.48        0.14      4.44 o 
   4  11   5       24.57       23.02      7.17 o 
   5  11   5        1.07       -1.90      4.46 o 
   6  11   5        1.52       -0.54      5.76 o 
  -7  12   5        0.03       -1.62      3.80 o 
  -6  12   5        4.87        2.04      3.84 o 
  -5  12   5        0.15       -1.84      2.60 o 
  -4  12   5       13.21       13.47      5.08 o 
  -3  12   5        6.84        6.75      3.37 o 
  -2  12   5       47.46       58.66      7.21 o 
  -1  12   5        0.75       -1.01      2.05 o 
   0  12   5       48.17       54.81      9.14 o 
   1  12   5        5.46        1.34      5.12 o 
   2  12   5       20.75        2.79      5.83 o 
   3  12   5        5.15        4.51      4.45 o 
   4  12   5        4.63        1.92      4.95 o 
   5  12   5        0.04        4.70      6.87 o 
  -6  13   5       32.90       36.72     12.56 o 
  -5  13   5       61.41       78.17     14.39 o 
  -4  13   5       17.61       14.06      7.22 o 
  -3  13   5       19.22       24.55      5.30 o 
  -2  13   5        7.30        4.57      3.93 o 
  -1  13   5        2.79        0.95      2.92 o 
   0  13   5        5.68       -7.27      9.66 o 
   1  13   5        4.60        4.47      9.07 o 
   2  13   5        0.02       -1.80      8.67 o 
   3  13   5        0.10       -5.35      5.35 o 
   4  13   5        7.89        4.41      5.40 o 
  -4  14   5        8.15        8.05      4.76 o 
  -3  14   5        2.30       -1.18      3.40 o 
  -2  14   5        1.33        3.43      5.25 o 
  -1  14   5        0.66       -6.08     10.61 o 
   0  14   5       36.72       18.87     19.74 o 
   1  14   5        4.16        8.66     10.34 o 
   2  14   5        2.00        5.27      7.21 o 
 -12   0   6       22.31       18.24      5.23 o 
 -11   0   6        7.37        4.17      3.64 o 
 -10   0   6        7.06        4.95      4.30 o 
  -9   0   6       29.93       28.49      4.09 o 
  -8   0   6       11.06        5.93      3.20 o 
  -7   0   6      111.62      121.45      5.05 o 
  -6   0   6      106.95      125.23      4.77 o 
  -5   0   6      137.71      129.08      3.30 o 
  -4   0   6      291.53      281.86      4.68 o 
  -3   0   6      136.90      136.22      6.23 o 
  -2   0   6      173.69      148.52     12.80 o 
  -1   0   6      359.22      359.17      5.35 o 
   0   0   6      157.79      157.04      5.45 o 
   1   0   6       94.39       79.61      4.76 o 
   2   0   6      545.28      511.90     12.73 o 
   3   0   6       78.72       95.95      8.32 o 
   4   0   6       11.46       37.76      7.76 o 
   5   0   6        0.11        4.65      6.57 o 
   6   0   6      100.54      103.30     16.05 o 
   7   0   6        0.16        2.14      5.04 o 
   8   0   6       38.22       52.87     10.48 o 
   9   0   6        0.15        2.99     14.13 o 
 -12   1   6        4.90        8.70      3.86 o 
 -11   1   6        5.86        4.67      2.66 o 
 -10   1   6       49.27       52.07      4.27 o 
  -9   1   6        2.13        3.44      2.57 o 
  -8   1   6        0.02        0.50      1.55 o 
  -7   1   6       24.65       21.98      2.15 o 
  -6   1   6      213.84      208.29      5.19 o 
  -5   1   6      102.11      105.86      3.01 o 
  -4   1   6      513.28      473.02      4.27 o 
  -3   1   6      384.91      380.15     13.04 o 
  -2   1   6       39.36       34.06      4.85 o 
  -1   1   6        3.34        4.15      1.20 o 
   0   1   6        4.42        1.99      1.22 o 
   1   1   6      454.27      518.34     10.50 o 
   2   1   6        1.80        3.19      1.81 o 
   3   1   6       11.12       15.50      3.07 o 
   4   1   6        3.81        5.58      3.06 o 
   5   1   6       99.72       98.47      5.88 o 
   6   1   6       27.03       29.03      4.54 o 
   7   1   6      153.87      175.02      8.62 o 
   8   1   6        0.02       -0.63      4.15 o 
   9   1   6        0.24        3.27     14.04 o 
 -11   2   6       18.69       18.68      8.16 o 
 -10   2   6        1.80        1.16      2.71 o 
  -9   2   6       19.71       19.89      3.67 o 
  -8   2   6       71.32       70.75      5.29 o 
  -7   2   6      145.44      161.73      5.14 o 
  -6   2   6        0.03        1.11      1.68 o 
  -5   2   6      139.86      135.93      3.08 o 
  -4   2   6       65.62       46.21      1.79 o 
  -3   2   6      338.82      310.29      4.88 o 
  -2   2   6       30.25       30.27      1.72 o 
  -1   2   6      112.04      140.58      2.38 o 
   0   2   6      578.97      592.95      8.15 o 
   1   2   6        0.12        0.37      1.39 o 
   2   2   6      285.56      277.90      8.29 o 
   3   2   6       84.44       90.36      7.39 o 
   4   2   6       65.29       80.06      5.32 o 
   5   2   6       72.49       73.56      5.26 o 
   6   2   6       32.27       42.62      5.05 o 
   7   2   6        2.76        2.90      3.63 o 
   8   2   6       30.33       12.46     13.70 o 
   9   2   6        3.93       -1.11      4.64 o 
 -11   3   6        0.00        1.06      3.00 o 
 -10   3   6        0.60       -0.96      2.99 o 
  -9   3   6        8.89        7.19      2.91 o 
  -8   3   6        0.00        1.90      1.75 o 
  -7   3   6        0.42        0.41      1.70 o 
  -6   3   6      189.89      207.41      4.46 o 
  -5   3   6      255.31      237.67      4.76 o 
  -4   3   6       86.85       74.62      2.36 o 
  -3   3   6      112.07      123.73      2.55 o 
  -2   3   6       83.34       81.67      3.43 o 
  -1   3   6      455.23      440.24      7.15 o 
   0   3   6       81.76       78.63      2.68 o 
   1   3   6      768.33      702.98     13.17 o 
   2   3   6       21.39       24.05      3.43 o 
   3   3   6       43.24       34.26      5.94 o 
   4   3   6      143.72      160.60      8.59 o 
   5   3   6      198.98      252.58     13.03 o 
   6   3   6       10.56       17.29      5.93 o 
   7   3   6        0.01       -3.46      5.92 o 
   8   3   6        1.31        3.75      5.66 o 
 -11   4   6        3.70        4.80      3.39 o 
 -10   4   6        0.63       -0.48      2.43 o 
  -9   4   6        0.33        0.19      2.23 o 
  -8   4   6      140.61      152.44      6.65 o 
  -7   4   6       20.53       25.29      3.13 o 
  -6   4   6      144.54      152.25      5.51 o 
  -5   4   6       32.00       38.49      2.69 o 
  -4   4   6       15.63       19.23      1.81 o 
  -3   4   6        0.13        1.21      1.50 o 
  -2   4   6      152.81      170.81      4.14 o 
  -1   4   6      216.97      193.08      5.22 o 
   0   4   6        1.86        3.20      1.67 o 
   1   4   6        0.50        1.18      1.63 o 
   2   4   6       62.35       62.45      4.77 o 
   3   4   6      384.39      393.42      9.74 o 
   4   4   6       23.49       31.48      6.52 o 
   5   4   6       47.66       58.55      7.02 o 
   6   4   6       15.47       24.52      9.43 o 
   7   4   6       52.86       57.59     20.24 o 
   8   4   6        3.11        3.18      5.89 o 
 -11   5   6       13.67       10.11      4.11 o 
 -10   5   6        8.31        6.38      3.38 o 
  -9   5   6       13.09       15.53      3.23 o 
  -8   5   6      178.45      198.22      6.07 o 
  -7   5   6       43.06       48.78      3.35 o 
  -6   5   6      481.99      481.42      8.82 o 
  -5   5   6        5.65        6.27      2.28 o 
  -4   5   6      158.44      150.22      4.23 o 
  -3   5   6      174.46      162.04      5.38 o 
  -2   5   6      108.59       97.06      3.49 o 
  -1   5   6       66.39       67.73      4.83 o 
   0   5   6       27.46       29.33      2.70 o 
   1   5   6        0.65       -1.64      1.77 o 
   2   5   6       40.55       40.01      3.96 o 
   3   5   6      947.77      980.34     18.09 o 
   4   5   6       19.18       18.18      2.90 o 
   5   5   6        0.37       -0.20      4.75 o 
   6   5   6       21.14       15.24      7.79 o 
   7   5   6       15.15       20.11      7.16 o 
   8   5   6       18.51       13.55      9.04 o 
 -11   6   6        5.60        7.75      3.47 o 
 -10   6   6        9.79        7.21      2.88 o 
  -9   6   6       20.50       18.61      3.42 o 
  -8   6   6        0.48        1.27      2.05 o 
  -7   6   6       69.12       77.82      5.42 o 
  -6   6   6       12.62       16.42      2.10 o 
  -5   6   6       43.94       50.28      3.17 o 
  -4   6   6      276.56      285.74      8.75 o 
  -3   6   6      458.23      465.08      9.07 o 
  -2   6   6      137.38      123.35      5.68 o 
  -1   6   6        0.14        4.12      2.17 o 
   0   6   6      158.03      164.82      6.46 o 
   1   6   6      360.70      364.85      7.58 o 
   2   6   6      346.41      356.00      8.71 o 
   3   6   6      448.33      484.50      9.97 o 
   4   6   6        9.13        9.95      3.13 o 
   5   6   6       30.30       35.09      4.91 o 
   6   6   6       99.41      148.35     15.03 o 
   7   6   6       14.39       13.65      7.02 o 
   8   6   6        6.30        3.23      6.30 o 
 -10   7   6        9.46        7.68      6.38 o 
  -9   7   6       17.07        9.16      3.73 o 
  -8   7   6        5.41        5.58      2.85 o 
  -7   7   6       25.96       22.50      3.75 o 
  -6   7   6      438.74      460.33     10.70 o 
  -5   7   6       85.93       91.02      5.00 o 
  -4   7   6        6.22        6.57      3.11 o 
  -3   7   6        8.27        6.95      2.93 o 
  -2   7   6        3.59       -0.12      1.49 o 
  -1   7   6        5.63        4.53      2.19 o 
   0   7   6       68.31       76.29      5.38 o 
   1   7   6       95.28       96.70      5.08 o 
   2   7   6       59.78       62.72      3.92 o 
   3   7   6      193.35      208.77      6.08 o 
   4   7   6        0.10        0.52      1.91 o 
   5   7   6        1.60        1.26      2.34 o 
   6   7   6       44.02       42.71     11.01 o 
   7   7   6        1.00       -1.56      6.08 o 
 -10   8   6       38.54       38.11     11.14 o 
  -9   8   6       56.17       56.20     16.01 o 
  -8   8   6        0.24        2.86      2.51 o 
  -7   8   6       26.88       24.99      3.57 o 
  -6   8   6       10.49        9.11      2.52 o 
  -5   8   6        0.66        1.55      1.82 o 
  -4   8   6      101.24      111.82      5.55 o 
  -3   8   6      165.16      178.35      6.13 o 
  -2   8   6       29.25       28.04      2.66 o 
  -1   8   6      343.32      334.72      8.23 o 
   0   8   6       98.88      114.79      6.91 o 
   1   8   6       69.65       82.81      5.01 o 
   2   8   6        1.87        2.47      2.37 o 
   3   8   6        7.75        8.24      2.73 o 
   4   8   6        1.65        4.20      1.82 o 
   5   8   6       25.54       26.76      6.51 o 
   6   8   6        7.06        9.68      5.19 o 
   7   8   6        0.34        9.31      5.84 o 
  -9   9   6       38.72       31.61     13.28 o 
  -8   9   6       15.52       11.36      3.83 o 
  -7   9   6        0.44        1.12      1.42 o 
  -6   9   6       45.62       47.72      4.73 o 
  -5   9   6      109.29      132.28      4.65 o 
  -4   9   6      132.76      167.50      5.92 o 
  -3   9   6        2.83       -0.06      3.40 o 
  -2   9   6       67.11       75.49      3.34 o 
  -1   9   6      146.07      152.14      5.65 o 
   0   9   6      551.06      632.87     22.39 o 
   1   9   6        0.07       -4.13      4.95 o 
   2   9   6        5.86        5.74      2.18 o 
   3   9   6      151.13      174.16      6.18 o 
   4   9   6      107.78      149.44      8.45 o 
   5   9   6       22.96       21.48      5.83 o 
   6   9   6        6.55        5.73      5.22 o 
  -9  10   6        2.22        0.60      2.96 o 
  -8  10   6        0.84        0.26      2.85 o 
  -7  10   6        0.03       -0.12      2.05 o 
  -6  10   6        5.76        5.65      3.24 o 
  -5  10   6       34.58       29.84      6.81 o 
  -4  10   6       10.06       11.69      3.19 o 
  -3  10   6      102.38      107.15      5.42 o 
  -2  10   6        3.79        6.54      2.12 o 
  -1  10   6        0.08        0.55      1.96 o 
   0  10   6       46.81       48.49      7.31 o 
   1  10   6       69.53       73.86      8.55 o 
   2  10   6       38.45       43.36      5.81 o 
   3  10   6        0.08        5.00      5.67 o 
   4  10   6        2.86        3.29      5.34 o 
   5  10   6        0.12        6.85      7.34 o 
   6  10   6       25.01       30.94     10.40 o 
  -8  11   6       18.32        3.24      5.21 o 
  -7  11   6       34.21        5.54      6.06 o 
  -6  11   6       50.27       59.04      3.92 o 
  -5  11   6       25.91       21.31      5.75 o 
  -4  11   6       14.89        3.15      4.39 o 
  -3  11   6        1.44        1.61      2.45 o 
  -2  11   6        0.82        0.19      1.86 o 
  -1  11   6        4.83        7.64      2.42 o 
   0  11   6       13.72       13.92      9.73 o 
   1  11   6       16.20        9.97      6.54 o 
   2  11   6        5.00        6.50      5.04 o 
   3  11   6        0.02       10.34     10.22 o 
   4  11   6        0.24       -0.71      3.30 o 
   5  11   6       10.42       13.69      6.08 o 
  -7  12   6        4.03        2.14      3.37 o 
  -6  12   6       39.79        9.67      8.32 o 
  -5  12   6        1.06        1.13      2.95 o 
  -4  12   6       32.15       28.97      7.55 o 
  -3  12   6       48.85       44.84      4.02 o 
  -2  12   6      107.40      144.21      5.25 o 
  -1  12   6        5.25        6.16      7.42 o 
   0  12   6        0.76        0.85      4.91 o 
   1  12   6        8.61        4.63      5.65 o 
   2  12   6       22.32       12.81      8.95 o 
   3  12   6        4.89        6.27      4.93 o 
   4  12   6        0.56        1.45      5.09 o 
  -5  13   6        0.09        3.93      4.15 o 
  -4  13   6        5.34        6.59      3.96 o 
  -3  13   6       54.64       59.93     12.42 o 
  -2  13   6        0.00        1.00      2.34 o 
  -1  13   6       16.86        8.62      8.58 o 
   0  13   6        0.01       -1.29      9.11 o 
   1  13   6        0.22       -3.91      8.98 o 
   2  13   6        0.17       -1.30      4.04 o 
  -3  14   6        1.62        2.65      2.68 o 
  -2  14   6        1.03       -0.90      3.98 o 
  -1  14   6        1.07       -1.37      3.08 o 
   0  14   6        0.43       -2.83      6.00 o 
 -11   1   7        5.34        1.94      2.57 o 
 -10   1   7       19.06        0.93      2.35 o 
  -9   1   7        6.36        8.13      3.72 o 
  -8   1   7       14.44       11.19      2.34 o 
  -7   1   7      158.97      155.38      4.01 o 
  -6   1   7      505.22      490.80      8.70 o 
  -5   1   7       16.66       16.42      1.50 o 
  -4   1   7       48.50       54.34      4.00 o 
  -3   1   7        6.86        5.18      2.90 o 
  -2   1   7       42.99       40.23      5.03 o 
  -1   1   7      543.73      499.36      6.50 o 
   0   1   7      157.67      137.31      3.26 o 
   1   1   7       18.75       11.82      2.66 o 
   2   1   7      134.40      135.97      6.26 o 
   3   1   7      142.19      141.61      5.19 o 
   4   1   7        0.51        2.46      2.82 o 
   5   1   7       22.84       16.58      3.67 o 
   6   1   7        7.79        8.08      3.63 o 
   8   1   7       12.55       24.86      8.12 o 
 -11   2   7        2.92        1.54      2.53 o 
 -10   2   7        0.09       -0.34      1.81 o 
  -9   2   7       16.64       19.04      4.25 o 
  -8   2   7       11.19       11.32      2.99 o 
  -7   2   7        4.83        7.21      1.97 o 
  -6   2   7        2.18        1.62      1.34 o 
  -5   2   7       30.78       31.05      1.94 o 
  -4   2   7       16.32       13.02      1.06 o 
  -3   2   7     1028.54     1014.13     15.40 o 
  -2   2   7      282.54      255.58      9.80 o 
  -1   2   7      127.17      122.51      2.27 o 
   0   2   7      111.33      104.25      2.74 o 
   1   2   7       35.88       36.50      3.81 o 
   2   2   7      310.87      366.03     12.76 o 
   3   2   7       26.33       21.71      5.25 o 
   4   2   7        0.47        0.25      2.81 o 
   5   2   7       13.97       14.25      3.69 o 
   6   2   7       32.66       39.91     14.71 o 
   7   2   7        6.35        7.74      4.39 o 
   8   2   7        1.27       -0.05      9.15 o 
 -11   3   7        0.85        4.57      3.25 o 
 -10   3   7       50.47       44.10     12.87 o 
  -9   3   7        0.00        2.75      2.34 o 
  -8   3   7       13.30       12.29      2.81 o 
  -7   3   7        7.18        5.08      1.92 o 
  -6   3   7        1.01        0.28      1.29 o 
  -5   3   7       37.26       43.06      2.43 o 
  -4   3   7        3.44        5.71      2.23 o 
  -3   3   7       33.62       38.46      3.32 o 
  -2   3   7       45.44       44.03      1.30 o 
  -1   3   7      335.91      344.30      5.38 o 
   0   3   7       57.46       51.57      2.68 o 
   1   3   7      463.04      451.66      9.14 o 
   2   3   7       24.56       30.53      3.75 o 
   3   3   7      219.52      214.97      9.55 o 
   4   3   7       12.61       16.40      4.61 o 
   5   3   7       80.85      103.72      9.45 o 
   6   3   7        3.11        7.07      9.80 o 
   7   3   7        0.99       11.44      5.97 o 
   8   3   7        4.63       -0.09      9.67 o 
 -11   4   7        0.00        1.17      3.70 o 
 -10   4   7       21.15       10.73      5.20 o 
  -9   4   7       92.04       99.72      5.56 o 
  -8   4   7       21.76       22.57      3.53 o 
  -7   4   7       58.91       75.99      3.20 o 
  -6   4   7       22.57       21.82      2.49 o 
  -5   4   7      277.86      254.66      4.82 o 
  -4   4   7      176.20      171.49      4.11 o 
  -3   4   7        0.52        0.11      0.99 o 
  -2   4   7       90.92       95.82      2.66 o 
  -1   4   7      174.81      172.00      3.85 o 
   0   4   7      470.01      455.13      7.69 o 
   1   4   7       24.87       27.84      2.88 o 
   2   4   7       83.63       81.98      4.72 o 
   3   4   7       56.29       49.68      4.59 o 
   4   4   7      187.10      201.04     10.62 o 
   5   4   7       55.03       69.46      8.05 o 
   6   4   7        0.58        1.01      4.60 o 
   7   4   7        0.08        1.25      5.25 o 
   8   4   7        0.00        4.66      7.02 o 
 -11   5   7        0.20        0.85      2.52 o 
 -10   5   7        0.10        0.26      1.56 o 
  -9   5   7       11.54       11.43      3.26 o 
  -8   5   7      146.26      156.25      5.37 o 
  -7   5   7       55.15       51.95      5.26 o 
  -6   5   7       32.77       38.72      2.89 o 
  -5   5   7      200.38      197.81      4.79 o 
  -4   5   7      138.60      138.44      3.43 o 
  -3   5   7       25.90       23.17      2.83 o 
  -2   5   7        5.56        7.78      2.27 o 
  -1   5   7       78.79       81.59      3.45 o 
   0   5   7      198.32      198.77      6.37 o 
   1   5   7      137.76      156.08      4.94 o 
   2   5   7       23.90       27.32      2.85 o 
   3   5   7      253.14      285.88      7.67 o 
   4   5   7        6.88        9.38      2.82 o 
   5   5   7       57.08       65.43      4.62 o 
   6   5   7        7.07        1.65      4.89 o 
   7   5   7       12.74        8.93      9.23 o 
 -10   6   7        0.25       -1.47      2.34 o 
  -9   6   7       34.43       30.11      5.95 o 
  -8   6   7       64.39       66.06      4.65 o 
  -7   6   7       62.83       61.09      3.81 o 
  -6   6   7        2.05        1.84      1.71 o 
  -5   6   7      113.59      123.87      4.65 o 
  -4   6   7      105.46      104.09      3.94 o 
  -3   6   7       70.36       62.50      3.16 o 
  -2   6   7        1.72        2.55      1.76 o 
  -1   6   7        4.78        4.35      2.65 o 
   0   6   7        6.21        5.63      2.40 o 
   1   6   7       60.21       59.68      4.08 o 
   2   6   7       83.25       90.79      4.01 o 
   3   6   7      163.55      177.48      5.62 o 
   4   6   7       76.08       77.87      4.28 o 
   5   6   7       25.43        6.02      6.82 o 
   6   6   7        3.15        5.96      3.75 o 
   7   6   7        2.98        2.06      5.56 o 
 -10   7   7       35.37       31.49      8.52 o 
  -9   7   7       22.65       10.36      6.64 o 
  -8   7   7       61.01       54.06      6.49 o 
  -7   7   7       21.43       26.32      3.10 o 
  -6   7   7      225.31      271.77      6.96 o 
  -5   7   7       19.79       14.15      3.63 o 
  -4   7   7       30.96       26.22      3.57 o 
  -3   7   7       89.69       95.83      4.48 o 
  -2   7   7      157.01      170.19      4.81 o 
  -1   7   7       35.84       29.47      4.11 o 
   0   7   7        4.98        5.73      2.35 o 
   1   7   7      394.59      421.43      9.15 o 
   2   7   7      206.80      223.55      6.66 o 
   3   7   7       11.31       15.16      2.90 o 
   4   7   7        1.43        1.50      1.87 o 
   5   7   7        0.14       -1.07      2.02 o 
   6   7   7       22.18       10.58      8.37 o 
   7   7   7        0.01        0.00     10.01 o 
  -9   8   7        1.58        0.64      2.68 o 
  -8   8   7       21.29       17.16      3.73 o 
  -7   8   7       62.92       67.31      5.66 o 
  -6   8   7        9.03       12.27      2.98 o 
  -5   8   7       62.95       61.01      3.81 o 
  -4   8   7       49.10       56.98      3.83 o 
  -3   8   7       34.98       39.78      3.36 o 
  -2   8   7       85.22       90.22      4.17 o 
  -1   8   7       23.31       19.88      4.20 o 
   0   8   7       24.40       25.75      3.71 o 
   1   8   7      285.90      314.21      7.38 o 
   2   8   7        8.80        5.76      2.68 o 
   3   8   7        6.04        8.00      2.91 o 
   4   8   7        1.13        1.72      1.89 o 
   5   8   7        2.36        2.86      4.17 o 
   6   8   7       15.23        3.11      4.66 o 
  -9   9   7       29.83       24.80     10.84 o 
  -8   9   7       41.11       32.82      9.19 o 
  -7   9   7       35.60       43.53      4.91 o 
  -6   9   7        7.94        3.27      1.85 o 
  -5   9   7        0.44        0.71      2.08 o 
  -4   9   7       17.28       18.74      3.52 o 
  -3   9   7        1.77        1.23      2.06 o 
  -2   9   7        0.04       -0.87      2.28 o 
  -1   9   7      272.66      290.60     11.00 o 
   0   9   7       79.85       87.93      5.80 o 
   1   9   7        5.62        0.91      2.64 o 
   2   9   7        9.56        3.67      2.27 o 
   3   9   7        9.91        4.91      4.40 o 
   4   9   7        0.05       -2.22      4.24 o 
   5   9   7       21.82        5.91      5.17 o 
  -8  10   7       12.74        2.93      2.01 o 
  -7  10   7       13.30        9.79      3.67 o 
  -6  10   7        0.33        1.09      2.25 o 
  -5  10   7       43.04       34.54      4.01 o 
  -4  10   7      142.98      169.48      6.19 o 
  -3  10   7        1.70        3.08      2.92 o 
  -2  10   7       48.04       55.09      4.66 o 
  -1  10   7        0.10        1.72      4.07 o 
   0  10   7       26.52       29.51      6.29 o 
   1  10   7        5.60        6.68      3.45 o 
   2  10   7        4.99        6.38      4.37 o 
   3  10   7        9.75        0.22      3.41 o 
   4  10   7       15.96        2.26      4.62 o 
   5  10   7       16.55        4.86      5.17 o 
  -7  11   7        6.89        1.45      2.75 o 
  -6  11   7        4.37       -0.10      1.92 o 
  -5  11   7       71.42       85.88      5.98 o 
  -4  11   7        5.32        4.80      2.64 o 
  -3  11   7       12.56       12.43      2.95 o 
  -2  11   7       51.74       59.52      4.31 o 
  -1  11   7        6.70        7.16      4.95 o 
   0  11   7       14.39       13.99      5.65 o 
   1  11   7        3.39       -1.56      4.47 o 
   2  11   7        3.87       -4.18      4.18 o 
   3  11   7        0.22        6.64      4.77 o 
   4  11   7        5.28        3.23      4.79 o 
  -6  12   7        7.48        3.26      2.72 o 
  -5  12   7       25.52       17.84      6.37 o 
  -4  12   7       41.80       49.31      7.76 o 
  -3  12   7       23.19       15.68      3.60 o 
  -2  12   7        0.22        1.56      2.07 o 
  -1  12   7        1.06        3.05      3.76 o 
   0  12   7        0.15        1.14      4.46 o 
   1  12   7       11.56        9.55      7.65 o 
   2  12   7       11.74        5.57      4.68 o 
   3  12   7       13.85        0.00      4.27 o 
  -4  13   7       14.99       18.91      8.51 o 
  -3  13   7       11.84       10.06      3.54 o 
  -2  13   7        0.02        4.21      3.48 o 
  -1  13   7       15.21       14.97      5.41 o 
   0  13   7        2.99       11.89      8.79 o 
   1  13   7        0.60        2.19      4.37 o 
 -11   0   8        1.10       -1.86      6.10 o 
 -10   0   8        4.97        2.84      5.31 o 
  -9   0   8       48.79       67.67      7.13 o 
  -8   0   8       36.31       45.83      5.37 o 
  -7   0   8       14.81       13.28      6.16 o 
  -6   0   8       60.59       61.61      6.63 o 
  -5   0   8      771.47      784.28     31.46 o 
  -4   0   8      623.92      630.84     26.79 o 
  -3   0   8      761.70      785.86     32.53 o 
  -2   0   8      110.88      104.80     16.55 o 
  -1   0   8        0.05        0.49      1.11 o 
   0   0   8      920.23      887.41     25.35 o 
   1   0   8      284.22      259.62      9.93 o 
   2   0   8      255.54      227.50     10.84 o 
   3   0   8       76.23       84.52      6.24 o 
   4   0   8       14.20       17.82     11.03 o 
   5   0   8       60.31       79.23      7.49 o 
   6   0   8        0.05        0.75      4.04 o 
   7   0   8        0.04        1.84     16.05 o 
 -11   1   8        0.09        0.40      1.97 o 
 -10   1   8        0.11        1.21      2.00 o 
  -9   1   8        1.08        0.60      1.81 o 
  -8   1   8       48.52       48.99      2.56 o 
  -7   1   8        4.38        3.70      1.26 o 
  -6   1   8       14.92       14.71      3.71 o 
  -5   1   8      149.82      151.58      6.21 o 
  -4   1   8      146.29      151.44      8.91 o 
  -3   1   8       96.47       96.78      9.16 o 
  -2   1   8        4.54        6.80      4.22 o 
  -1   1   8      310.53      283.53      5.59 o 
   0   1   8      201.29      192.64      4.93 o 
   1   1   8       43.36       39.87      3.09 o 
   2   1   8       68.05       74.00      4.73 o 
   3   1   8        0.38        3.38      2.85 o 
   4   1   8        0.13        0.41      2.40 o 
   5   1   8        1.72       -0.54      2.42 o 
   6   1   8        0.02        4.44      5.64 o 
   7   1   8        3.55        5.76      5.35 o 
 -11   2   8        9.25        5.12      2.96 o 
 -10   2   8        0.09       -1.53      2.66 o 
  -9   2   8       36.67       40.12      7.12 o 
  -8   2   8       28.76       22.15      2.04 o 
  -7   2   8       39.19       33.64      2.88 o 
  -6   2   8       88.62       77.99      3.00 o 
  -5   2   8       24.94       23.26      4.53 o 
  -4   2   8        0.05        3.70      3.78 o 
  -3   2   8      127.09      113.43      8.32 o 
  -2   2   8      230.17      224.82      9.79 o 
  -1   2   8       19.46       19.90      2.06 o 
   0   2   8      288.36      285.40      5.13 o 
   1   2   8        0.07       -0.60      1.64 o 
   2   2   8      130.03      115.40      4.51 o 
   3   2   8       35.25       43.90      4.92 o 
   4   2   8       58.91       48.85      5.59 o 
   5   2   8        0.67        6.38      4.51 o 
   6   2   8        2.12       -2.53      4.45 o 
   7   2   8        0.79        2.78     10.76 o 
 -11   3   8        3.69        4.33      3.02 o 
 -10   3   8      113.22      132.06      6.89 o 
  -9   3   8        0.20        0.35      1.51 o 
  -8   3   8       66.79       63.18      6.50 o 
  -7   3   8      113.78      116.50      4.38 o 
  -6   3   8      141.19      131.70      4.44 o 
  -5   3   8       83.55       87.28      2.45 o 
  -4   3   8       62.68       70.10      5.54 o 
  -3   3   8        2.24        1.58      1.54 o 
  -2   3   8      556.06      527.77      9.45 o 
  -1   3   8      682.72      650.74      8.54 o 
   0   3   8      338.38      331.94      6.18 o 
   1   3   8      220.68      218.09      5.22 o 
   2   3   8        2.92        1.57      2.18 o 
   3   3   8       60.22       73.06      5.05 o 
   4   3   8       68.52       76.46      6.71 o 
   5   3   8        3.60        3.57      4.84 o 
   6   3   8        0.21        2.81      5.72 o 
   7   3   8        3.88        5.60      5.56 o 
 -10   4   8        5.76        4.62      2.86 o 
  -9   4   8       23.08       13.01      3.11 o 
  -8   4   8        5.89        4.92      1.97 o 
  -7   4   8        7.12        4.06      1.79 o 
  -6   4   8        4.20        3.34      1.19 o 
  -5   4   8      138.75      135.76      5.82 o 
  -4   4   8       20.01       16.24      3.23 o 
  -3   4   8        4.95        5.07      2.89 o 
  -2   4   8      128.98      129.31      3.47 o 
  -1   4   8      137.22      146.00      5.17 o 
   0   4   8       36.91       38.02      2.85 o 
   1   4   8       24.74       22.30      3.01 o 
   2   4   8       44.59       42.97      3.20 o 
   3   4   8        0.75        0.00      2.04 o 
   4   4   8       14.67       15.44      3.30 o 
   5   4   8       38.92       -0.20      5.26 o 
   6   4   8        1.82        2.73      5.86 o 
   7   4   8        0.26        0.35      4.89 o 
 -10   5   8        0.13        0.42      1.86 o 
  -9   5   8        5.09        1.57      1.98 o 
  -8   5   8      257.32      263.37      8.17 o 
  -7   5   8        8.07        4.83      2.53 o 
  -6   5   8        1.98        1.43      1.34 o 
  -5   5   8       21.02       11.16      1.81 o 
  -4   5   8        8.26        5.57      1.83 o 
  -3   5   8      215.34      205.10      5.67 o 
  -2   5   8       21.92       25.29      1.64 o 
  -1   5   8       35.90       40.38      2.42 o 
   0   5   8      188.50      197.33      5.87 o 
   1   5   8      367.15      367.33      7.87 o 
   2   5   8       20.65       21.22      3.10 o 
   3   5   8        1.28        3.25      2.19 o 
   4   5   8        1.47        1.15      2.15 o 
   5   5   8        2.05        0.92      3.01 o 
   6   5   8       36.44       24.11     16.19 o 
 -10   6   8        5.83        3.60      2.51 o 
  -9   6   8       40.89       46.78      5.91 o 
  -8   6   8       37.55       41.20      3.58 o 
  -7   6   8      105.80      120.15      5.13 o 
  -6   6   8        0.45        0.47      1.56 o 
  -5   6   8       14.46       11.03      3.65 o 
  -4   6   8       69.92       79.03      2.98 o 
  -3   6   8       45.51       49.24      4.18 o 
  -2   6   8       49.78       49.12      3.49 o 
  -1   6   8        8.74        6.19      2.06 o 
   0   6   8       11.64       10.25      2.46 o 
   1   6   8       24.63       26.11      4.15 o 
   2   6   8       13.26       22.28      4.07 o 
   3   6   8        1.12        4.30      2.90 o 
   4   6   8        5.02        4.51      2.93 o 
   5   6   8        0.01       -0.26      2.28 o 
   6   6   8       15.60       11.38      9.66 o 
  -9   7   8        3.57        4.35      3.06 o 
  -8   7   8       19.13       16.52      3.98 o 
  -7   7   8       22.34       18.02      4.57 o 
  -6   7   8       51.17       55.85      3.83 o 
  -5   7   8        5.18        3.25      2.02 o 
  -4   7   8       25.99       24.53      3.43 o 
  -3   7   8       18.56       11.66      3.30 o 
  -2   7   8        7.58        6.83      2.80 o 
  -1   7   8        3.37        2.55      1.71 o 
   0   7   8       12.87       12.70      3.19 o 
   1   7   8        0.03        0.81      2.20 o 
   2   7   8       89.29      116.99      5.00 o 
   3   7   8        8.23        6.69      2.82 o 
   4   7   8        1.77        1.52      2.27 o 
   5   7   8       40.14       41.76     10.87 o 
  -9   8   8       24.83       29.28      4.45 o 
  -8   8   8        7.98        4.84      2.84 o 
  -7   8   8       21.11        9.68      2.46 o 
  -6   8   8       98.08      102.67      5.18 o 
  -5   8   8       74.04       93.73     14.47 o 
  -4   8   8       10.00       13.37      3.78 o 
  -3   8   8        9.38        5.05      2.61 o 
  -2   8   8       53.16       53.18      4.10 o 
  -1   8   8       25.36       25.03      3.27 o 
   0   8   8       93.44       95.21      4.48 o 
   1   8   8      121.36      131.44      5.27 o 
   2   8   8       25.80       17.88      3.76 o 
   3   8   8       78.93       91.03      5.94 o 
   4   8   8       27.85        3.10      4.34 o 
   5   8   8        0.11       -0.12      3.40 o 
  -8   9   8        1.67        1.48      2.97 o 
  -7   9   8       10.89       12.14      2.98 o 
  -6   9   8       18.05       14.44      4.18 o 
  -5   9   8       47.56       60.60      5.87 o 
  -4   9   8       21.00       20.17      3.29 o 
  -3   9   8        1.24       -0.13      2.36 o 
  -2   9   8        0.01       -0.48      2.80 o 
  -1   9   8        1.01       -0.10      2.09 o 
   0   9   8        1.59       -0.80      2.33 o 
   1   9   8       73.21       71.64      4.81 o 
   2   9   8        1.10        1.70      2.27 o 
   3   9   8       13.55        4.34      4.37 o 
   4   9   8        3.27        2.81      4.69 o 
  -7  10   8        9.16       12.56      3.81 o 
  -6  10   8        6.35        6.90      2.73 o 
  -5  10   8        9.34        6.83      2.34 o 
  -4  10   8        0.44        2.86      2.41 o 
  -3  10   8        0.01        0.24      2.13 o 
  -2  10   8       15.41       18.39      3.68 o 
  -1  10   8       66.25       66.64      6.22 o 
   0  10   8        5.81        1.88      3.12 o 
   1  10   8        3.98        0.70      1.97 o 
   2  10   8        8.54        4.69      3.68 o 
   3  10   8        4.95       -0.97      3.51 o 
  -6  11   8       12.96       15.62      3.37 o 
  -5  11   8        5.15        5.58      2.30 o 
  -4  11   8        0.94        0.28      1.96 o 
  -3  11   8      138.46      167.74      9.37 o 
  -2  11   8      126.81      140.96      7.01 o 
  -1  11   8        0.27       -3.43      3.52 o 
   0  11   8        1.98        0.53      2.37 o 
   1  11   8       23.81       17.17      7.41 o 
   2  11   8        9.99        6.58      4.59 o 
  -4  12   8        3.59        4.01      4.25 o 
  -3  12   8       19.28       18.20      4.31 o 
  -2  12   8       26.50       32.98      4.93 o 
  -1  12   8        1.09        2.75      3.52 o 
   0  12   8        4.15        4.15      4.01 o 
   1  12   8       18.73       33.56      6.17 o 
 -10   1   9        1.74        0.61      3.99 o 
  -9   1   9       14.40       -2.92      4.16 o 
  -8   1   9       39.00       35.71      8.97 o 
  -7   1   9        3.09        5.77      3.72 o 
  -6   1   9        0.91       -1.14      2.70 o 
  -5   1   9       41.18       42.35      5.25 o 
  -4   1   9       23.34       20.00      6.66 o 
  -3   1   9      719.21      770.25     43.67 o 
  -2   1   9      244.15      246.39     10.68 o 
  -1   1   9       42.22       35.56      1.96 o 
   0   1   9        3.51        2.26      1.44 o 
   1   1   9      138.52      143.52      6.24 o 
   2   1   9        7.21        5.95      2.71 o 
   3   1   9       12.58       15.30      3.61 o 
   4   1   9       67.28       72.38      6.28 o 
   5   1   9        0.08        0.22      3.42 o 
   6   1   9       21.73       23.62      7.11 o 
 -10   2   9        0.21        1.69      4.46 o 
  -9   2   9       16.82        6.91      6.98 o 
  -8   2   9       22.83        5.61      6.41 o 
  -7   2   9       53.93       40.20      4.03 o 
  -6   2   9       68.72       88.19      7.31 o 
  -5   2   9      132.82      144.12      8.05 o 
  -4   2   9        5.43        8.19      4.97 o 
  -3   2   9       18.78       22.21      5.45 o 
  -2   2   9      246.55      261.21     11.37 o 
  -1   2   9        0.29        1.11      1.86 o 
   0   2   9      362.85      335.42     11.58 o 
   1   2   9       28.55       26.16      2.49 o 
   2   2   9        1.68        3.69      2.21 o 
   3   2   9       70.15       76.46      4.55 o 
   4   2   9        0.63        0.08      2.87 o 
   5   2   9        4.99        1.32      3.99 o 
   6   2   9        0.21        3.90      5.11 o 
 -10   3   9       32.34       21.68     17.64 o 
  -9   3   9        0.35        0.02      2.51 o 
  -8   3   9       25.40       15.68      4.27 o 
  -7   3   9        1.98        2.87      1.32 o 
  -6   3   9       11.76       17.24      5.38 o 
  -5   3   9        0.44        1.33      3.10 o 
  -4   3   9        2.45        5.76      3.52 o 
  -3   3   9        0.21        0.76      3.84 o 
  -2   3   9        2.40        3.42      1.33 o 
  -1   3   9       65.69       61.76      3.89 o 
   0   3   9        0.54        1.78      1.48 o 
   1   3   9       10.27        8.76      2.80 o 
   2   3   9        2.63        1.25      1.87 o 
   3   3   9        1.17        0.47      2.68 o 
   4   3   9       15.31       14.90      3.32 o 
   5   3   9        0.12        2.48      4.79 o 
   6   3   9       17.17       24.00      9.51 o 
 -10   4   9        2.73       -1.01      4.25 o 
  -9   4   9       48.58       58.50      5.93 o 
  -8   4   9        4.55        2.72      2.08 o 
  -7   4   9        6.08        4.44      1.99 o 
  -6   4   9       29.72       26.53      2.57 o 
  -5   4   9       37.67       42.78      5.35 o 
  -4   4   9       59.56       55.13      4.92 o 
  -3   4   9       86.20       80.48      3.43 o 
  -2   4   9       12.64       12.49      3.28 o 
  -1   4   9       48.71       46.86      2.79 o 
   0   4   9       39.81       46.07      2.65 o 
   1   4   9      141.41      148.07      4.51 o 
   2   4   9       49.65       50.87      3.73 o 
   3   4   9        1.14        1.98      2.38 o 
   4   4   9       26.68       36.56      4.24 o 
   5   4   9       19.39       12.38      7.79 o 
  -9   5   9       10.76        4.14      3.25 o 
  -8   5   9       34.58       33.56      3.51 o 
  -7   5   9        5.49        4.97      2.21 o 
  -6   5   9       13.74       19.48      2.31 o 
  -5   5   9       27.36       30.03      3.76 o 
  -4   5   9       29.21       29.80      4.02 o 
  -3   5   9       10.06       10.35      1.96 o 
  -2   5   9       37.39       30.22      1.88 o 
  -1   5   9        0.87        0.36      0.99 o 
   0   5   9       12.45       11.20      3.57 o 
   1   5   9        5.07        2.64      2.27 o 
   2   5   9        7.96       12.20      2.83 o 
   3   5   9        4.56        2.80      2.52 o 
   4   5   9        0.72       -0.29      2.00 o 
   5   5   9        0.15        0.53      3.32 o 
  -9   6   9        0.20        0.81      2.68 o 
  -8   6   9        0.69        2.63      3.26 o 
  -7   6   9       41.54       38.53      4.07 o 
  -6   6   9        8.72        5.05      2.57 o 
  -5   6   9        6.22        2.05      1.30 o 
  -4   6   9        0.70        1.07      1.06 o 
  -3   6   9       32.53       29.77      5.22 o 
  -2   6   9       29.22       23.22      2.27 o 
  -1   6   9        6.40        4.02      1.77 o 
   0   6   9        0.06       -0.40      1.92 o 
   1   6   9       47.27       51.99      3.74 o 
   2   6   9       20.58       13.50      3.41 o 
   3   6   9        2.42        4.99      3.10 o 
   4   6   9        1.89        3.56      3.47 o 
   5   6   9        6.20        0.36      3.70 o 
  -9   7   9        0.04        1.22      2.78 o 
  -8   7   9       13.12       11.70      4.99 o 
  -7   7   9       28.08       30.08      8.38 o 
  -6   7   9       73.74       77.07     14.91 o 
  -5   7   9        1.31        1.29      1.25 o 
  -4   7   9        0.56       -1.28      1.57 o 
  -3   7   9      116.41      115.50      7.29 o 
  -2   7   9       10.62        8.77      2.79 o 
  -1   7   9       17.61       19.12      3.15 o 
   0   7   9        4.61        3.30      2.32 o 
   1   7   9        7.60        4.69      2.71 o 
   2   7   9       11.38       11.84      3.03 o 
   3   7   9      113.39      152.70      6.73 o 
   4   7   9        0.14       -0.80      3.42 o 
  -8   8   9       20.04        9.75      4.53 o 
  -7   8   9       22.92       19.17      9.35 o 
  -6   8   9        1.09        0.20      2.49 o 
  -5   8   9       11.36       10.38      3.84 o 
  -4   8   9       34.42       37.97      5.80 o 
  -3   8   9        8.85        7.49      5.14 o 
  -2   8   9       46.72       44.62      4.46 o 
  -1   8   9        8.22        5.87      2.23 o 
   0   8   9        4.26        2.09      2.28 o 
   1   8   9       13.05        4.18      2.49 o 
   2   8   9        5.21        1.97      2.33 o 
   3   8   9        0.06        5.71      5.89 o 
   4   8   9        3.75        1.73      4.47 o 
  -7   9   9        0.24       -2.91      2.91 o 
  -6   9   9        4.22        0.62      2.36 o 
  -5   9   9       25.03       28.56      5.47 o 
  -4   9   9       23.16       28.68      6.89 o 
  -3   9   9       10.41        8.59      5.03 o 
  -2   9   9       18.60       18.93      3.98 o 
  -1   9   9       54.78       50.30      5.46 o 
   0   9   9        2.81        0.66      2.26 o 
   1   9   9        0.75       -0.84      2.34 o 
   2   9   9        0.42        0.87      2.23 o 
   3   9   9        4.92       -0.17      3.35 o 
  -6  10   9       30.92       15.78      6.75 o 
  -5  10   9       17.08       14.50      9.30 o 
  -4  10   9       17.46       18.24      4.75 o 
  -3  10   9        2.08        1.71      5.25 o 
  -2  10   9        1.32        0.22      2.41 o 
  -1  10   9      152.04      172.43      6.50 o 
   0  10   9       16.27        9.45      4.76 o 
   1  10   9        3.34        0.70      3.34 o 
   2  10   9        2.08        2.62      3.76 o 
  -4  11   9       12.63       12.10      5.76 o 
  -3  11   9       31.02       25.60      9.65 o 
  -2  11   9        1.10        3.30      3.48 o 
  -1  11   9       23.77       10.49      4.67 o 
   0  11   9       17.05       34.43      5.03 o 
 -10   0  10        0.73        2.47      6.69 o 
  -9   0  10        0.04       -1.50      4.69 o 
  -8   0  10        4.62        2.91      7.51 o 
  -7   0  10        1.56       -0.64      4.10 o 
  -6   0  10       24.89       19.54      9.96 o 
  -5   0  10       99.47       70.61     12.19 o 
  -4   0  10      117.13      124.01     13.37 o 
  -3   0  10      209.14      248.30     18.21 o 
  -2   0  10      142.33      161.66     13.47 o 
  -1   0  10        2.64       -2.37      5.60 o 
   0   0  10        3.11        0.56      1.78 o 
   1   0  10        3.03        1.87      3.99 o 
   2   0  10        4.16        3.41      3.91 o 
   3   0  10        0.11       -2.46      4.39 o 
   4   0  10        3.14        0.19      7.16 o 
   5   0  10        1.59       -3.51     11.00 o 
 -10   1  10        1.32        0.31      4.02 o 
  -9   1  10        6.05       -0.51      3.92 o 
  -8   1  10        2.84        1.04      2.97 o 
  -7   1  10       59.46       59.91      6.66 o 
  -6   1  10        0.82        4.96      4.12 o 
  -5   1  10       70.09       79.61      8.83 o 
  -4   1  10      259.39      263.24     17.72 o 
  -3   1  10      126.93      153.61     15.17 o 
  -2   1  10       48.85       50.30     10.34 o 
  -1   1  10      143.24      144.09     12.57 o 
   0   1  10        7.70        6.27      1.83 o 
   1   1  10       78.27       64.37      3.34 o 
   2   1  10      118.58      134.83      6.11 o 
   3   1  10       15.64       15.51      3.16 o 
   4   1  10        2.59        1.06      3.56 o 
   5   1  10       15.26       17.65      5.00 o 
  -9   2  10        1.28       -1.84      3.68 o 
  -8   2  10        1.59       -0.33      3.29 o 
  -7   2  10       82.76       87.39      7.39 o 
  -6   2  10      184.29      212.90     10.35 o 
  -5   2  10      121.97      119.02      9.78 o 
  -4   2  10       48.33       68.45     12.21 o 
  -3   2  10        5.23        2.96      4.36 o 
  -2   2  10      164.65      173.48     10.23 o 
  -1   2  10      373.24      336.00     24.39 o 
   0   2  10        3.75        2.99      1.74 o 
   1   2  10       11.03       10.09      1.59 o 
   2   2  10       20.84       11.88      3.39 o 
   3   2  10       30.73       30.46      3.50 o 
   4   2  10       24.65       29.68      5.15 o 
   5   2  10        0.01        6.73      4.11 o 
  -9   3  10       29.83       23.05      7.07 o 
  -8   3  10        8.54        2.81      5.77 o 
  -7   3  10       13.88       26.47      5.52 o 
  -6   3  10       21.32       27.62      6.36 o 
  -5   3  10        0.37        5.17      5.22 o 
  -4   3  10        1.74       13.36      7.90 o 
  -3   3  10        0.40       -1.32      4.39 o 
  -2   3  10        7.07       10.15      4.89 o 
  -1   3  10       33.03       30.20      4.35 o 
   0   3  10       45.17       38.35      2.32 o 
   1   3  10       29.46       28.49      2.48 o 
   2   3  10       35.42       31.31      4.30 o 
   3   3  10       33.73       37.64      4.47 o 
   4   3  10       11.50       12.26      4.59 o 
  -9   4  10       24.34       27.37      8.55 o 
  -8   4  10        0.16        2.09      4.73 o 
  -7   4  10       27.33       30.99      5.72 o 
  -6   4  10       21.82       28.84      5.43 o 
  -5   4  10        0.01        0.33      3.44 o 
  -4   4  10        1.19       -3.96      6.01 o 
  -3   4  10        3.20        1.64      1.79 o 
  -2   4  10       28.94       20.82      4.44 o 
  -1   4  10       98.93       99.68      5.86 o 
   0   4  10       55.14       57.35      3.75 o 
   1   4  10        0.76        0.33      1.41 o 
   2   4  10        5.63        6.69      2.46 o 
   3   4  10       32.04       19.98      5.25 o 
   4   4  10        1.79        0.92      2.77 o 
  -9   5  10       24.40       23.84     17.57 o 
  -8   5  10       73.66       90.56      9.25 o 
  -7   5  10       38.33       43.70      8.83 o 
  -6   5  10       17.90       20.39      5.06 o 
  -5   5  10      125.12      141.33      8.84 o 
  -4   5  10      115.97       98.89     12.06 o 
  -3   5  10      139.44      132.88      9.21 o 
  -2   5  10       67.20       65.18      3.39 o 
  -1   5  10        5.09        4.74      1.28 o 
   0   5  10        0.42        0.20      1.79 o 
   1   5  10       65.33       81.99      4.46 o 
   2   5  10       22.35       14.07      3.76 o 
   3   5  10        3.07        2.64      3.70 o 
   4   5  10       12.52        8.84      4.58 o 
  -8   6  10        8.78       15.20      6.29 o 
  -7   6  10        0.26       -2.03      5.62 o 
  -6   6  10        9.35       13.35      5.18 o 
  -5   6  10       31.07       45.65      5.71 o 
  -4   6  10       40.12       38.44      4.46 o 
  -3   6  10       35.84       36.79      4.16 o 
  -2   6  10        6.10        4.62      2.84 o 
  -1   6  10        2.62        1.49      1.12 o 
   0   6  10        8.88        6.80      2.63 o 
   1   6  10        5.92        4.63      2.49 o 
   2   6  10        0.00       -0.71      2.75 o 
   3   6  10        3.33        2.40      3.05 o 
  -7   7  10       11.89       20.32      6.24 o 
  -6   7  10        2.64        3.63      5.12 o 
  -5   7  10        6.57        6.24      4.69 o 
  -4   7  10        1.26        1.73      3.33 o 
  -3   7  10       27.91       21.84      5.62 o 
  -2   7  10        0.87        2.87      2.24 o 
  -1   7  10       13.24       11.05      3.58 o 
   0   7  10        1.46        0.53      1.89 o 
   1   7  10        0.07        0.16      1.69 o 
   2   7  10        2.85        0.88      3.12 o 
   3   7  10        0.00        0.69      2.92 o 
  -7   8  10       21.50       42.13     12.00 o 
  -6   8  10       48.67       75.78      7.76 o 
  -5   8  10       61.05       63.85     20.71 o 
  -4   8  10        2.17        6.34      4.61 o 
  -3   8  10       14.97       14.58      3.63 o 
  -2   8  10       60.84       59.41     10.65 o 
  -1   8  10       26.77       24.33      6.45 o 
   0   8  10        4.95        3.62      2.80 o 
   1   8  10        3.70        2.22      2.66 o 
   2   8  10        7.91        0.60      2.58 o 
  -6   9  10       37.88       53.54      7.24 o 
  -5   9  10        3.39        1.77      4.17 o 
  -4   9  10        2.35        1.93      4.66 o 
  -3   9  10       12.12       15.22      6.95 o 
  -2   9  10       31.67       38.94      8.96 o 
  -1   9  10       46.07       43.00     16.32 o 
   0   9  10        0.75        0.12      1.81 o 
   1   9  10       22.27        4.83      3.24 o 
  -4  10  10       24.47       34.62      9.48 o 
  -3  10  10        0.17        0.36      4.89 o 
  -2  10  10        9.57        8.81      5.15 o 
  -1  10  10        4.92        0.16      2.50 o 
  -8   1  11       16.50       16.44      7.81 o 
  -7   1  11       26.84       33.07     10.05 o 
  -6   1  11        0.73       -1.23      6.23 o 
  -5   1  11       76.42       83.49     11.17 o 
  -4   1  11       27.96       34.75      8.47 o 
  -3   1  11       70.64       66.12     10.25 o 
  -2   1  11       55.46       71.95      8.26 o 
  -1   1  11        0.16        2.89      4.27 o 
   0   1  11       27.44       30.20      5.95 o 
   1   1  11       67.87       83.53      8.20 o 
   2   1  11        7.23       -0.13      1.99 o 
   3   1  11        0.38        1.65      5.69 o 
  -8   2  11        2.04        4.92      5.34 o 
  -7   2  11       31.18       34.16      7.06 o 
  -6   2  11        4.74        2.87      5.43 o 
  -5   2  11       55.73       66.81      8.79 o 
  -4   2  11        0.51        3.58      5.27 o 
  -3   2  11        2.51        2.99      4.59 o 
  -2   2  11       10.13       18.49      6.02 o 
  -1   2  11       42.01       57.57      8.13 o 
   0   2  11        0.12       -0.30      5.29 o 
   1   2  11        1.45        2.32      3.92 o 
   2   2  11       11.62        7.64      3.99 o 
   3   2  11        7.05        3.82      3.08 o 
  -8   3  11        0.32        2.08      4.48 o 
  -7   3  11        7.66        7.55      5.42 o 
  -6   3  11        0.65       -2.03      6.29 o 
  -5   3  11       24.20       30.09      8.46 o 
  -4   3  11        3.59       -0.42      4.47 o 
  -3   3  11       13.92       14.88      5.82 o 
  -2   3  11        0.70       -0.98      4.84 o 
  -1   3  11        0.53       -4.94      4.94 o 
   0   3  11        0.14        1.85      3.94 o 
   1   3  11        1.29       -1.26      2.11 o 
   2   3  11        4.63        1.86      3.27 o 
   3   3  11        0.15       -0.32      2.14 o 
  -8   4  11       34.74       51.47     11.64 o 
  -7   4  11       46.84       61.15      7.22 o 
  -6   4  11       71.06       88.60      7.63 o 
  -5   4  11       57.70       75.40     13.30 o 
  -4   4  11        5.22        4.02      5.39 o 
  -3   4  11       25.89       23.77      6.23 o 
  -2   4  11       78.09       96.56     10.18 o 
  -1   4  11       44.09       46.68      9.18 o 
   0   4  11        0.01       -1.07      4.11 o 
   1   4  11        6.66        0.81      3.05 o 
   2   4  11        5.14        1.34      3.72 o 
  -7   5  11       12.03       10.80      6.18 o 
  -6   5  11        7.25        3.87      4.29 o 
  -5   5  11        0.87        3.76      6.52 o 
  -4   5  11        2.90        1.01      5.15 o 
  -3   5  11        6.27       13.21      6.67 o 
  -2   5  11       24.17       32.44      7.63 o 
  -1   5  11       42.52       47.15     10.45 o 
   0   5  11        0.44       -3.79      6.73 o 
   1   5  11       29.18       19.28     10.21 o 
   2   5  11        3.62        1.45      3.23 o 
  -7   6  11        7.06        7.55      5.90 o 
  -6   6  11        4.42        8.19      5.31 o 
  -5   6  11        0.51       -0.79      5.90 o 
  -4   6  11       25.74       25.92      6.82 o 
  -3   6  11        0.16        2.42      7.21 o 
  -2   6  11        0.00       -3.59      5.67 o 
  -1   6  11       15.28       12.35      6.19 o 
   0   6  11        4.89        4.09      5.74 o 
   1   6  11       19.57       11.84      6.91 o 
  -6   7  11       10.65       15.40      6.85 o 
  -5   7  11       56.65       79.20      9.75 o 
  -4   7  11      103.10      124.42     15.32 o 
  -3   7  11       27.05       40.06      7.29 o 
  -2   7  11       10.41       20.69      6.06 o 
  -1   7  11        8.85       15.28      5.60 o 
   0   7  11       12.17        2.28      3.17 o 
   1   7  11        9.24        6.16      4.26 o 
  -4   8  11       13.67       12.39      7.52 o 
  -3   8  11        1.50       -1.41      5.53 o 
  -2   8  11        0.04        0.00      3.64 o 
  -1   8  11        5.55        3.27      4.49 o 
  -7   0  12        5.60        7.07     10.10 o 
  -6   0  12       18.05       25.32     12.09 o 
  -5   0  12       51.29       57.38     13.47 o 
  -4   0  12        4.03       10.29      8.77 o 
  -3   0  12      137.24      169.39     18.11 o 
  -2   0  12        1.05      -10.91     12.95 o 
  -1   0  12        7.14        1.09      6.16 o 
  -7   1  12        3.61        2.14      6.14 o 
  -6   1  12        0.18       -2.29      6.75 o 
  -5   1  12       24.42       24.74      9.63 o 
  -4   1  12       16.04       16.04      7.00 o 
  -3   1  12        1.82        8.06      6.06 o 
  -2   1  12        6.78        8.93      5.99 o 
  -1   1  12        3.14        1.54      4.39 o 
   0   1  12        3.06        4.17     10.91 o 
  -7   2  12       12.03       11.39      7.78 o 
  -6   2  12        1.35        5.07      6.50 o 
  -5   2  12       30.37       34.79     10.14 o 
  -4   2  12       20.76       26.95      8.99 o 
  -3   2  12       11.61       11.66      7.47 o 
  -2   2  12        1.42        0.34      5.36 o 
  -1   2  12        0.10       -2.13      6.59 o 
   0   2  12        0.01       -0.62      5.88 o 
  -6   3  12        1.75       -1.24      6.45 o 
  -5   3  12        0.26        7.28      7.59 o 
  -4   3  12       29.01       37.79      8.77 o 
  -3   3  12       11.64       19.57      9.03 o 
  -2   3  12        9.98       12.85      8.44 o 
  -1   3  12       20.28       25.94     15.32 o 
   0   3  12       50.92       72.89     12.42 o 
   1   3  12       34.64       48.23     11.00 o 
  -6   4  12       35.76       42.30      9.40 o 
  -5   4  12       20.87       22.18      7.74 o 
  -4   4  12        5.02        7.73      6.38 o 
  -3   4  12        0.44       -2.27      5.96 o 
  -2   4  12        4.09        2.63      4.96 o 
  -1   4  12        5.53        7.59      8.01 o 
   0   4  12       12.06       24.18     15.32 o 
  -5   5  12       26.27       34.79      8.54 o 
  -4   5  12       28.11       38.54      8.77 o 
  -3   5  12        0.00        4.86      5.58 o 
  -2   5  12        1.66        0.75      4.42 o 
  -1   5  12        1.08        7.22      6.78 o 
  -3   6  12       11.39       13.16      7.66 o 
  -2   6  12        9.89       12.14      6.30 o 
                                                 
